# Supplementary material for: Crystal structure of 4-(pyrazin-2-yl)morpholine
Source: Acta Crystallogr E Crystallogr Commun. 2018 Jan 12;74(Pt 2):137–40. doi: 10.1107/S2056989018000312 (PMC5956323; doi:10.1107/S2056989018000312)
Supplement: Supplementary file 1 [file e-74-00137-sup1.cif]

##############################################################################
#                                                                            #
# This CIF contains the data in a paper accepted for publication in          #
# Acta Crystallographica Section E. It conforms to the requirements of       #
# Notes for Authors for Acta Crystallographica Section E, and has been       #
# peer reviewed under the auspices of the IUCr Commission on Journals.       #
#                                                                            #
# Full details of the Crystallographic Information File format               #
# are given in the paper "The Crystallographic Information File (CIF):       #
# a New Standard Archive File for Crystallography" by S. R. Hall, F. H.      #
# Allen and I. D. Brown [Acta Cryst. (1991), A47, 655-685].                  #
#                                                                            #
# The current version of the core CIF dictionary is obtainable from          #
# ftp://ftp.iucr.org/pub/cif_core.dic.                                       #
#                                                                            #
# Software is freely available for graphical display of the structure(s)     #
# in this CIF. For information consult the CIF software page                 #
# http://www.iucr.org/resources/cif/software.                                #
#                                                                            #
# This file may be used for bona fide research purposes within the           #
# scientific community so long as proper attribution is given to the journal # 
# article from which it was obtained.                                        #
#                                                                            #
##############################################################################
data_I
_database_code_depnum_ccdc_archive 'CCDC 1585321'
_audit_creation_method     'SHELXL-2016/6'
_journal_date_recd_electronic     2017-12-23
_journal_date_accepted     2018-01-05
_journal_name_full     'Acta Crystallographica, Section E'
_journal_year     2018
_journal_volume     74
_journal_issue      2
_journal_page_first     137
_journal_page_last     140
_journal_paper_category     GO
_journal_paper_doi     10.1107/S2056989018000312
_journal_coeditor_code     DS2249
_publ_contact_author_name     'Carola Schulzke'
_publ_contact_author_address
;
Institut f\"ur Biochemie
Ernst-Moritz-Arndt Universit\"at Greifswald
Felix-Hausdorff-Strasse 4
D-17487 Greifswald, Germany
;
_publ_contact_author_email     carola.schulzke@uni-greifswald.de
_publ_contact_author_fax     '+49 (0)3834-420-4377'
_publ_contact_author_phone     '+49 (0)3834-420-4321'
_publ_section_title
;
Crystal structure of 4-(pyrazin-2-yl)morpholine
;
loop_
    _publ_author_name
    _publ_author_footnote
    _publ_author_address
    'Bandaru, Siva Sankar Murthy' .
;
Institut f\"ur Biochemie
Ernst-Moritz-Arndt Universit\"at Greifswald
Felix-Hausdorff-Strasse 4
D-17487 Greifswald,
Germany
;
    'Kapdi, Anant Ramakant' .
;
Department of Chemistry, Institute of Chemical Technology,
Nathalal Parekh Road,
Matunga, Mumbai 400 019,
India
;
    'Schulzke, Carola' .
;
Institut f\"ur Biochemie
Ernst-Moritz-Arndt Universit\"at Greifswald
Felix-Hausdorff-Strasse 4
D-17487 Greifswald,
Germany
;
_publ_section_synopsis
;
The N atom of morpholine was coupled to the 2-carbon atom of pyrazine in a
Pd^II^/phosphatriazaadamantyl butane saltone-catalysed reaction and
crystallized from the eluent (EtOAc--hexane) after chromatography. In the
crystal, the molecules form sheets parallel to the  <i>b</i> axis, which are
supported by non-classical hydrogen-bonding interactions between C---H
functionalities and the O atom of morpholine and the 4-N atom of pyrazine,
respectively.
;
_chemical_name_systematic
;
4-(Pyrazin-2-yl)morpholine
;
_chemical_name_common     ?
_chemical_formula_moiety     'C8 H11 N3 O'
_chemical_formula_sum     'C8 H11 N3 O'
_chemical_formula_iupac     'C8 H11 N3 O'
_chemical_formula_weight     165.20
_chemical_melting_point     ?
_shelx_space_group_comment
;
The symmetry employed for this shelxl refinement is uniquely defined
by the following loop, which should always be used as a source of
symmetry information in preference to the above space-group names.
They are only intended as comments.
;
_space_group_crystal_system     monoclinic
_space_group_name_H-M_alt     'P 21/c'
_space_group_name_Hall     '-P 2ybc'
loop_
    _space_group_symop_operation_xyz
    'x, y, z'
    '-x, y+1/2, -z+1/2'
    '-x, -y, -z'
    'x, -y-1/2, z-1/2'
_cell_length_a     17.069(3)
_cell_length_b     5.9278(12)
_cell_length_c     7.8053(16)
_cell_angle_alpha     90
_cell_angle_beta     90.54(3)
_cell_angle_gamma     90
_cell_volume     789.7(3)
_cell_formula_units_Z     4
_cell_measurement_reflns_used     7070
_cell_measurement_theta_min     5.2
_cell_measurement_theta_max     53.6
_cell_measurement_temperature     170(2)
_exptl_crystal_description     block
_exptl_crystal_colour     colourless
_exptl_crystal_size_max     0.378
_exptl_crystal_size_mid     0.314
_exptl_crystal_size_min     0.264
_exptl_crystal_density_diffrn     1.389
_exptl_crystal_density_meas     ?
_exptl_crystal_density_method     ?
_exptl_crystal_F_000     352
_exptl_absorpt_coefficient_mu     0.096
_exptl_absorpt_correction_type     none
_exptl_absorpt_process_details     ?
_shelx_estimated_absorpt_T_min     0.964
_shelx_estimated_absorpt_T_max     0.975
_exptl_absorpt_correction_T_min     ?
_exptl_absorpt_correction_T_max     ?
_diffrn_ambient_temperature     170(2)
_diffrn_radiation_type     MoK\a
_diffrn_radiation_wavelength     0.71073
_diffrn_measurement_device_type     'Stoe IPDS2T'
_diffrn_measurement_method     \w
_diffrn_detector_area_resol_mean     6.67
_diffrn_reflns_number     6583
_diffrn_reflns_av_R_equivalents     0.0435
_diffrn_reflns_theta_min     3.581
_diffrn_reflns_theta_max     26.792
_diffrn_reflns_theta_full     25.242
_diffrn_measured_fraction_theta_max     0.988
_diffrn_measured_fraction_theta_full     0.998
_diffrn_reflns_limit_h_min     -21
_diffrn_reflns_limit_h_max     21
_diffrn_reflns_limit_k_min     -7
_diffrn_reflns_limit_k_max     7
_diffrn_reflns_limit_l_min     -9
_diffrn_reflns_limit_l_max     9
_refine_special_details     ?
_reflns_number_total     1666
_reflns_number_gt     1285
_reflns_threshold_expression     'I > 2\s(I)'
_refine_ls_structure_factor_coef     Fsqd
_refine_ls_matrix_type     full
_refine_ls_R_factor_all     0.0459
_refine_ls_R_factor_gt     0.0315
_refine_ls_wR_factor_gt     0.0756
_refine_ls_wR_factor_ref     0.0806
_refine_ls_goodness_of_fit_ref     1.007
_refine_ls_restrained_S_all     1.007
_refine_ls_number_reflns     1666
_refine_ls_number_parameters     153
_refine_ls_number_restraints     0
_refine_ls_hydrogen_treatment     refall
_refine_ls_weighting_scheme     calc
_refine_ls_weighting_details
              'w=1/[\s^2^(Fo^2^)+(0.0391P)^2^+0.1242P] where P=(Fo^2^+2Fc^2^)/3'
_atom_sites_solution_hydrogens     difmap
_atom_sites_solution_primary     ?
_atom_sites_solution_secondary     ?
_refine_ls_shift/su_max     0.000
_refine_ls_shift/su_mean     0.000
_refine_diff_density_max     0.192
_refine_diff_density_min     -0.183
_refine_ls_extinction_method     none
_refine_ls_extinction_coef     .
loop_
    _atom_type_symbol
    _atom_type_description
    _atom_type_scat_dispersion_real
    _atom_type_scat_dispersion_imag
    _atom_type_scat_source
    'C' 'C' 0.0033 0.0016
                         'International Tables Vol C Tables 4.2.6.8 and 6.1.1.4'
    'H' 'H' 0.0000 0.0000
                         'International Tables Vol C Tables 4.2.6.8 and 6.1.1.4'
    'N' 'N' 0.0061 0.0033
                         'International Tables Vol C Tables 4.2.6.8 and 6.1.1.4'
    'O' 'O' 0.0106 0.0060
                         'International Tables Vol C Tables 4.2.6.8 and 6.1.1.4'
_computing_data_collection
;
X-AREA (Stoe & Cie, 2010)
;
_computing_cell_refinement
;
X-AREA (Stoe & Cie, 2010)
;
_computing_data_reduction
;
X-AREA (Stoe & Cie, 2010)
;
_computing_structure_solution
;
SHELXT2016 (Sheldrick, 2015a)
;
_computing_structure_refinement
;
SHELXL2016 (Sheldrick, 2015b)
;
_computing_molecular_graphics
;
XP in SHELXTL (Sheldrick, 2008) and
Mercury (Macrae <i>et al.</i>,  2006)
;
_computing_publication_material
;
<i>CIFTAB</i> (Sheldrick, 2008)
;
loop_
    _atom_site_type_symbol
    _atom_site_label
    _atom_site_fract_x
    _atom_site_fract_y
    _atom_site_fract_z
    _atom_site_U_iso_or_equiv
    _atom_site_adp_type
    _atom_site_calc_flag
    _atom_site_occupancy
    _atom_site_disorder_assembly
    _atom_site_disorder_group
    O O1 0.56805(5) 0.49320(14) 0.28629(10) 0.0288(2) Uani d 1 . .
    N N1 0.80725(6) 0.78798(17) 0.57424(13) 0.0273(2) Uani d 1 . .
    N N2 0.91130(6) 0.4299(2) 0.62453(16) 0.0389(3) Uani d 1 . .
    N N3 0.71160(5) 0.53996(16) 0.47126(12) 0.0225(2) Uani d 1 . .
    C C1 0.78753(7) 0.57747(19) 0.53119(14) 0.0227(3) Uani d 1 . .
    C C2 0.87897(7) 0.8160(2) 0.64356(18) 0.0327(3) Uani d 1 . .
    C C3 0.93002(8) 0.6409(2) 0.66999(19) 0.0370(3) Uani d 1 . .
    C C4 0.84119(7) 0.4000(2) 0.55398(17) 0.0318(3) Uani d 1 . .
    C C5 0.66501(6) 0.73760(19) 0.42267(15) 0.0226(3) Uani d 1 . .
    C C6 0.57955(7) 0.6729(2) 0.40626(15) 0.0255(3) Uani d 1 . .
    C C7 0.61043(7) 0.3001(2) 0.34360(16) 0.0271(3) Uani d 1 . .
    C C8 0.69742(7) 0.3467(2) 0.35819(15) 0.0258(3) Uani d 1 . .
    H H6B 0.5600(7) 0.621(2) 0.5203(17) 0.028(3) Uiso d 1 . .
    H H5B 0.6834(7) 0.804(2) 0.3125(16) 0.023(3) Uiso d 1 . .
    H H5A 0.6694(7) 0.853(2) 0.5118(17) 0.027(3) Uiso d 1 . .
    H H8B 0.7235(8) 0.210(3) 0.4052(17) 0.031(4) Uiso d 1 . .
    H H7B 0.5899(7) 0.248(2) 0.4570(17) 0.029(3) Uiso d 1 . .
    H H6A 0.5487(8) 0.802(2) 0.3624(16) 0.028(3) Uiso d 1 . .
    H H4 0.8289(8) 0.248(3) 0.5193(18) 0.038(4) Uiso d 1 . .
    H H7A 0.6002(8) 0.177(2) 0.2579(17) 0.028(3) Uiso d 1 . .
    H H8A 0.7193(8) 0.380(2) 0.2402(17) 0.034(4) Uiso d 1 . .
    H H2 0.8931(8) 0.975(3) 0.6735(17) 0.035(4) Uiso d 1 . .
    H H3 0.9810(9) 0.670(3) 0.723(2) 0.049(4) Uiso d 1 . .
loop_
    _atom_site_aniso_label
    _atom_site_aniso_U_11
    _atom_site_aniso_U_22
    _atom_site_aniso_U_33
    _atom_site_aniso_U_12
    _atom_site_aniso_U_13
    _atom_site_aniso_U_23
    O1 0.0287(5) 0.0263(5) 0.0310(4) -0.0026(4) -0.0104(3) 0.0010(3)
    N1 0.0217(5) 0.0252(5) 0.0348(6) -0.0007(4) -0.0041(4) -0.0036(4)
    N2 0.0255(6) 0.0337(6) 0.0571(7) 0.0040(5) -0.0100(5) 0.0021(5)
    N3 0.0200(5) 0.0191(5) 0.0283(5) 0.0005(4) -0.0037(4) -0.0012(4)
    C1 0.0199(5) 0.0240(6) 0.0242(5) -0.0006(4) 0.0009(4) 0.0009(4)
    C2 0.0251(6) 0.0303(7) 0.0427(7) -0.0023(5) -0.0065(5) -0.0042(6)
    C3 0.0219(6) 0.0382(8) 0.0507(8) -0.0016(6) -0.0094(6) -0.0013(6)
    C4 0.0259(6) 0.0247(6) 0.0448(7) 0.0013(5) -0.0057(5) 0.0011(5)
    C5 0.0215(6) 0.0212(5) 0.0251(6) 0.0003(5) -0.0023(4) 0.0003(5)
    C6 0.0222(6) 0.0245(6) 0.0297(6) -0.0005(5) -0.0039(5) 0.0006(5)
    C7 0.0300(6) 0.0228(6) 0.0282(6) -0.0044(5) -0.0054(5) 0.0005(5)
    C8 0.0286(6) 0.0209(6) 0.0279(6) 0.0001(5) -0.0024(5) -0.0023(5)
_geom_special_details
;
 All esds (except the esd in the dihedral angle between two l.s. planes)
 are estimated using the full covariance matrix.  The cell esds are taken
 into account individually in the estimation of esds in distances, angles
 and torsion angles; correlations between esds in cell parameters are only
 used when they are defined by crystal symmetry.  An approximate (isotropic)
 treatment of cell esds is used for estimating esds involving l.s. planes.
;
loop_
    _geom_bond_atom_site_label_1
    _geom_bond_atom_site_label_2
    _geom_bond_site_symmetry_2
    _geom_bond_distance
    _geom_bond_publ_flag
    O1 C7 . 1.4238(15) ?
    O1 C6 . 1.4307(14) ?
    N1 C1 . 1.3345(15) ?
    N1 C2 . 1.3441(16) ?
    N2 C4 . 1.3244(16) ?
    N2 C3 . 1.3381(18) ?
    N3 C1 . 1.3917(15) ?
    N3 C5 . 1.4639(15) ?
    N3 C8 . 1.4648(14) ?
    C1 C4 . 1.4051(17) ?
    C2 C3 . 1.3693(19) ?
    C2 H2 . 0.999(15) ?
    C3 H3 . 0.976(16) ?
    C4 H4 . 0.962(16) ?
    C5 C6 . 1.5126(16) ?
    C5 H5B . 0.999(13) ?
    C5 H5A . 0.978(14) ?
    C6 H6B . 1.002(13) ?
    C6 H6A . 0.988(14) ?
    C7 C8 . 1.5135(17) ?
    C7 H7B . 1.003(14) ?
    C7 H7A . 1.005(14) ?
    C8 H8B . 0.995(15) ?
    C8 H8A . 1.016(14) ?
loop_
    _geom_angle_atom_site_label_1
    _geom_angle_atom_site_label_2
    _geom_angle_atom_site_label_3
    _geom_angle_site_symmetry_1
    _geom_angle_site_symmetry_3
    _geom_angle
    _geom_angle_publ_flag
    C7 O1 C6 . . 109.07(9) ?
    C1 N1 C2 . . 116.31(10) ?
    C4 N2 C3 . . 116.61(11) ?
    C1 N3 C5 . . 117.46(9) ?
    C1 N3 C8 . . 118.39(9) ?
    C5 N3 C8 . . 112.55(9) ?
    N1 C1 N3 . . 117.76(10) ?
    N1 C1 C4 . . 120.38(11) ?
    N3 C1 C4 . . 121.79(11) ?
    N1 C2 C3 . . 122.88(12) ?
    N1 C2 H2 . . 115.3(8) ?
    C3 C2 H2 . . 121.9(8) ?
    N2 C3 C2 . . 121.23(12) ?
    N2 C3 H3 . . 119.1(10) ?
    C2 C3 H3 . . 119.7(10) ?
    N2 C4 C1 . . 122.53(12) ?
    N2 C4 H4 . . 115.9(9) ?
    C1 C4 H4 . . 121.6(9) ?
    N3 C5 C6 . . 109.88(10) ?
    N3 C5 H5B . . 111.4(7) ?
    C6 C5 H5B . . 109.7(7) ?
    N3 C5 H5A . . 109.7(8) ?
    C6 C5 H5A . . 107.7(8) ?
    H5B C5 H5A . . 108.3(10) ?
    O1 C6 C5 . . 111.74(10) ?
    O1 C6 H6B . . 108.0(7) ?
    C5 C6 H6B . . 109.3(7) ?
    O1 C6 H6A . . 106.3(7) ?
    C5 C6 H6A . . 110.1(8) ?
    H6B C6 H6A . . 111.4(10) ?
    O1 C7 C8 . . 111.85(10) ?
    O1 C7 H7B . . 110.0(8) ?
    C8 C7 H7B . . 109.9(7) ?
    O1 C7 H7A . . 106.9(7) ?
    C8 C7 H7A . . 110.3(8) ?
    H7B C7 H7A . . 107.8(11) ?
    N3 C8 C7 . . 110.14(10) ?
    N3 C8 H8B . . 110.2(8) ?
    C7 C8 H8B . . 108.3(8) ?
    N3 C8 H8A . . 109.6(8) ?
    C7 C8 H8A . . 109.6(8) ?
    H8B C8 H8A . . 108.9(11) ?
loop_
    _geom_hbond_atom_site_label_D
    _geom_hbond_atom_site_label_H
    _geom_hbond_atom_site_label_A
    _geom_hbond_site_symmetry_A
    _geom_hbond_distance_DH
    _geom_hbond_distance_HA
    _geom_hbond_distance_DA
    _geom_hbond_angle_DHA
    C6 H6A O1 2_655 0.988(14) 2.561(14) 3.4841(16) 155.5(10)
    C3 H3 N2 2_756 0.976(16) 2.670(16) 3.5723(19) 153.9(13)
    C2 H2 N2 1_565 0.999(15) 2.743(15) 3.6840(19) 157.2(11)
    C4 H4 N1 1_545 0.962(16) 2.787(16) 3.6775(18) 154.3(11)
_shelx_hkl_file
;
   8  -5   6    7.87    0.51
   7  -5   6    0.12    0.37
  10  -4   5    6.99    0.48
  -8  -4   5    5.20    0.68
  16  -4   3    2.57    0.41
   4  -3   5    1.42    0.44
   3  -3   5   -0.21    0.40
  -1  -3   5    3.83    0.45
  -2  -3   5    4.69    0.43
  16  -3   2    3.55    0.48
  19  -3   0    4.03    0.48
 -18  -3  -2    1.22    0.50
   2  -2   4   40.01    0.63
   1  -2   4   32.13    0.59
   0  -2   4  142.56    1.07
 -15  -2  -1    5.35    0.43
  18  -2  -2    6.64    0.52
 -16  -2  -3    3.32    0.46
 -16  -2  -4    0.19    0.47
 -16  -2  -5    5.20    0.48
   6  -1   2   27.93    0.49
  10  -1   1   13.06    0.47
 -12  -1  -2  121.41    0.91
 -12  -1  -6    6.31    0.45
 -11  -1  -7    1.26    0.47
  -7  -1  -9    1.20    0.53
   7   0  -1   -0.06    0.43
  -7   0  -5    0.18    0.41
  -6   0  -6    8.80    0.48
  -4   0  -7   -0.06    0.42
   9  -5   6    9.14    0.55
  -6  -5   6    3.09    0.61
   3  -4   6    3.25    0.42
   2  -4   6    8.44    0.47
   1  -4   6   13.69    0.52
   0  -4   6    6.70    0.47
  11  -4   5   -0.09    0.42
  14  -4   4    1.47    0.35
   5  -3   5    5.45    0.44
  -3  -3   5    8.11    0.55
  11  -3   4   21.11    0.49
  14  -3   3    2.09    0.36
  18  -3   1    2.62    0.49
 -15  -3   1    5.51    0.54
 -18  -3  -3    1.52    0.55
   4  -2   4    6.73    0.45
   3  -2   4   56.88    0.63
  -1  -2   4   41.44    0.70
  10  -2   3    7.96    0.45
  13  -2   2  101.60    0.79
  15  -2   1    5.50    0.47
 -15  -2  -6    0.70    0.51
   7  -1   2   16.63    0.49
  14  -1  -1   24.59    0.57
 -11  -1  -1    0.15    0.38
 -12  -1  -5   36.10    0.58
  -9  -1  -8    2.03    0.38
  -6  -1  -9    0.36    0.52
   3   0   0    3.82    0.57
   9   0  -2    9.25    0.65
  -6   0  -2  394.78    1.67
  -7   0  -3   -0.18    0.27
  -7   0  -4   66.30    0.69
  -5   0  -6   63.65    0.67
   6   0  -7    0.04    0.50
  -3   0  -7   -0.21    0.41
   5  -4   6   -0.07    0.44
   4  -4   6    1.98    0.45
  -1  -4   6    9.55    0.52
  -2  -4   6    0.92    0.50
  15  -4   4   15.33    0.57
 -17  -4   1    0.22    0.56
 -18  -4   0    1.71    0.57
   7  -3   5   62.96    0.65
   6  -3   5    5.87    0.34
  12  -3   4    4.21    0.39
  17  -3   2    2.47    0.44
 -16  -3   0   -0.57    0.55
 -17  -3  -1    0.05    0.42
   5  -2   4   12.79    0.48
  -2  -2   4   -0.01    0.41
 -12  -2   1    3.11    0.55
  17  -2   0    2.35    0.47
  18  -2  -1   -0.22    0.44
 -15  -2  -2    7.45    0.47
  19  -2  -3    0.84    0.64
 -15  -2  -5   -0.32    0.49
  11  -1   1    0.17    0.39
  13  -1   0    7.85    0.47
  15  -1  -2    6.18    0.48
 -12  -1  -3   22.73    0.47
 -12  -1  -4    2.17    0.39
 -11  -1  -6    4.54    0.40
 -10  -1  -7   27.75    0.48
  -8  -1  -8    2.09    0.50
  -5  -1  -9    1.18    0.50
  -4   0  -1    0.17    0.51
  10   0  -3   -0.02    0.62
  -6   0  -5    0.23    0.37
   8   0  -6    7.06    0.68
  -1   0  -7   -0.05    0.39
  -2   0  -7   -0.10    0.43
  -7  -5   6    3.49    0.67
 -11  -5   5    0.24    0.99
   6  -4   6   -0.08    0.47
  -3  -4   6    0.67    0.52
  12  -4   5    1.20    0.43
   8  -3   5   46.57    0.63
  -4  -3   5    1.84    0.51
  15  -3   3    0.57    0.34
  19  -3   1   18.10    0.58
 -17  -3  -2    2.37    0.49
   6  -2   4   12.86    0.38
  11  -2   3  100.99    0.71
  14  -2   2    9.92    0.45
 -10  -2   2   11.94    0.75
  16  -2   1    5.07    0.46
 -14  -2  -1   18.41    0.52
 -15  -2  -3    0.88    0.49
 -15  -2  -4    5.39    0.45
 -14  -2  -6    1.53    0.51
 -13  -2  -7    0.20    0.49
   8  -1   2   15.26    0.39
 -11  -1  -2   10.74    0.47
 -11  -1  -5    5.55    0.43
  -9  -1  -7    4.80    0.47
  -7  -1  -8    2.71    0.50
  -4  -1  -9    9.50    0.55
   4   0   0  382.52    2.57
  -6   0  -3    0.22    0.27
  -6   0  -4   69.04    0.64
  -5   0  -5   -0.49    0.41
  -4   0  -6   13.16    0.39
   3   0  -7   -0.32    0.45
   2   0  -7   -0.08    0.44
   1   0  -7   -0.29    0.40
   0   0  -7   -0.35    0.42
   8  -4   6    0.93    0.49
   7  -4   6    0.63    0.34
  13  -4   5    1.82    0.49
   9  -3   5    5.35    0.42
  13  -3   4   -0.01    0.42
  16  -3   3    3.30    0.47
 -17  -3  -3   23.68    0.69
 -17  -3  -4    0.46    0.53
   7  -2   4   34.39    0.49
  -3  -2   4   31.18    0.71
  12  -2   3   21.16    0.51
 -13  -2   0    6.88    0.45
  19  -2  -2    0.23    0.50
 -14  -2  -5    2.74    0.44
   9  -1   2    0.03    0.40
  12  -1   1   14.47    0.49
  -9  -1   0   15.86    0.55
 -10  -1  -1   12.38    0.46
  16  -1  -3   19.48    0.66
 -11  -1  -3   39.83    0.62
  16  -1  -4    3.15    0.68
 -11  -1  -4    0.44    0.44
 -10  -1  -6    3.20    0.31
   8  -1  -9    0.75    0.65
  -3  -1  -9    1.92    0.47
   8   0  -1   -0.26    0.42
  -5   0  -2    0.11    0.30
  -5   0  -4   24.28    0.52
   9   0  -5   -0.14    0.76
  -3   0  -6    6.65    0.47
   4  -5   7    0.75    0.56
   3  -5   7    0.14    0.51
   2  -5   7    5.96    0.50
   1  -5   7    0.64    0.48
   0  -5   7   -0.13    0.53
   9  -4   6    0.19    0.50
  -4  -4   6    0.84    0.45
 -18  -4  -1    4.79    0.58
  10  -3   5    1.86    0.40
  -5  -3   5    0.17    0.52
  18  -3   2    2.21    0.45
 -13  -3   2   23.26    0.80
 -16  -3  -1   -0.17    0.48
   8  -2   4   26.06    0.45
  15  -2   2    6.07    0.47
  18  -2   0    0.78    0.46
  19  -2  -1    0.96    0.55
 -14  -2  -2    9.71    0.50
 -14  -2  -4    1.89    0.42
 -13  -2  -6    4.77    0.48
 -12  -2  -7   -0.40    0.46
  -7  -1   1   26.49    0.85
  14  -1   0  103.83    0.91
  15  -1  -1   24.93    0.56
 -10  -1  -5    3.16    0.40
  -9  -1  -6    1.46    0.39
  -8  -1  -7    1.55    0.40
  11  -1  -8    3.59    0.74
  -6  -1  -8    0.62    0.35
   7  -1  -9    0.51    0.61
  -1  -1  -9    1.93    0.47
  -2  -1  -9    4.65    0.53
   5   0   0    2.70    0.53
  -5   0  -3    0.09    0.37
  -4   0  -5    0.25    0.39
   7   0  -6    9.47    0.66
  -2   0  -6    3.40    0.44
  -1  -5   7    4.51    0.58
  -2  -5   7    1.69    0.55
  -8  -5   6    3.53    0.73
  10  -4   6    0.60    0.51
  14  -4   5    0.67    0.36
  -9  -4   5    0.77    0.72
 -15  -4   2   13.38    0.77
 -17  -4   0    1.41    0.59
  14  -3   4    2.06    0.34
  17  -3   3   25.87    0.59
 -16  -3  -5    1.67    0.48
   9  -2   4    3.37    0.30
  -4  -2   4    2.36    0.52
  13  -2   3   15.19    0.50
  17  -2   1   -0.17    0.45
 -14  -2  -3    5.66    0.44
 -10  -2  -8    0.53    0.51
   4  -1   3    2.97    0.42
   3  -1   3   11.36    0.50
   2  -1   3   45.28    0.73
  10  -1   2   27.77    0.55
  16  -1  -2   43.00    0.76
  13  -1  -7    2.79    0.95
  -7  -1  -7    4.93    0.47
  -5  -1  -8    0.02    0.47
   5  -1  -9   -0.17    0.58
   1  -1  -9    1.20    0.52
   0  -1  -9    0.03    0.50
   6   0   0  159.19    1.44
  -3   0  -1    0.16    0.38
  10   0  -2  107.08    1.37
  -4   0  -2   27.40    0.64
  -4   0  -4   57.12    0.67
  -3   0  -5    0.40    0.39
  -1   0  -6    9.99    0.47
  -3  -5   7    1.50    0.60
  11  -4   6    2.65    0.52
  -5  -4   6    3.61    0.53
 -16  -4   1    3.51    0.60
  11  -3   5   27.62    0.46
  15  -3   4   -0.29    0.46
 -11  -3   3    1.11    0.79
  19  -3   2    1.01    0.51
 -14  -3   1    2.53    0.55
 -15  -3   0    0.68    0.46
 -16  -3  -2    4.28    0.49
 -16  -3  -3    3.21    0.51
 -16  -3  -4    1.37    0.46
  10  -2   4   81.37    0.71
  16  -2   2    0.85    0.46
 -13  -2  -1   76.19    0.81
  20  -2  -2    1.56    0.56
 -13  -2  -5    4.20    0.48
 -12  -2  -6    1.27    0.46
 -11  -2  -7    1.02    0.44
   5  -1   3    7.26    0.44
   1  -1   3   17.64    0.57
  13  -1   1   51.94    0.67
 -10  -1  -2   24.50    0.47
 -10  -1  -3    4.69    0.45
 -10  -1  -4   31.22    0.47
  -9  -1  -5   17.48    0.45
  -8  -1  -6    1.12    0.41
  -4  -1  -8    0.82    0.45
   4  -1  -9    8.50    0.56
   3  -1  -9    1.57    0.50
   2  -1  -9   -0.45    0.46
   9   0  -1   -0.08    0.41
  -4   0  -3    0.25    0.40
   6   0  -6   71.30    1.00
   1   0  -6    1.73    0.40
   0   0  -6    0.18    0.38
  12  -4   6    0.15    0.51
   5  -3   6    4.50    0.45
   4  -3   6   -0.01    0.40
   3  -3   6    0.34    0.43
   2  -3   6    4.37    0.46
  12  -3   5    4.84    0.41
  18  -3   3    3.43    0.50
 -15  -3  -5    6.40    0.57
  11  -2   4   92.40    0.73
  14  -2   3    4.37    0.36
  18  -2   1   -0.46    0.48
 -11  -2   1    4.54    0.56
  19  -2   0    2.28    0.49
 -12  -2   0    0.27    0.46
 -13  -2  -4    5.09    0.47
  -9  -2  -8    0.60    0.34
  -6  -2  -9   -0.06    0.54
   7  -1   3    4.54    0.40
   6  -1   3   46.33    0.56
   0  -1   3    3.82    0.45
  11  -1   2   10.21    0.39
  15  -1   0   -0.03    0.40
  16  -1  -1   60.66    0.78
  -9  -1  -1    0.97    0.40
  16  -1  -5    0.19    0.83
  -6  -1  -7   14.97    0.50
  10  -1  -8    0.47    0.59
  -3  -1  -8    1.74    0.48
   7   0   0   98.33    1.08
  -3   0  -4   18.29    0.50
  -2   0  -5   -0.09    0.29
   3   0  -6   50.00    0.72
   2   0  -6    1.29    0.41
  -4  -5   7   -0.15    0.62
   5  -4   7    1.06    0.42
   4  -4   7    0.66    0.50
   3  -4   7    8.83    0.54
   2  -4   7    5.53    0.54
 -17  -4  -1    3.87    0.57
   7  -3   6   38.19    0.62
   6  -3   6   25.90    0.55
   1  -3   6   16.01    0.49
   0  -3   6    0.93    0.40
  13  -3   5    2.21    0.45
  -6  -3   5   44.70    0.98
  16  -3   4    1.70    0.47
 -15  -3  -1    1.09    0.48
 -14  -3  -6    1.79    0.54
   4  -2   5    2.82    0.45
   3  -2   5    3.42    0.44
  12  -2   4    6.16    0.40
  15  -2   3    1.78    0.46
  17  -2   2    3.14    0.47
  20  -2  -1    2.82    0.57
 -13  -2  -2  100.64    0.86
 -13  -2  -3   14.74    0.49
 -12  -2  -5    0.63    0.44
 -11  -2  -6    1.90    0.41
 -10  -2  -7   11.79    0.47
  -8  -2  -8    1.14    0.48
   8  -1   3    2.92    0.40
  12  -1   2  119.64    0.88
  14  -1   1   58.62    0.71
  -8  -1   0  132.03    1.21
  17  -1  -3    4.59    0.60
  -9  -1  -4    8.48    0.44
  -7  -1  -6    1.46    0.39
  -5  -1  -7    6.18    0.47
  -2  -1  -8    0.70    0.45
  -3   0  -2    3.58    0.47
  -3   0  -3    0.14    0.42
  -1   0  -5    0.16    0.38
   7  -4   7    5.39    0.50
   6  -4   7    5.70    0.48
   1  -4   7    0.28    0.45
   0  -4   7    3.60    0.51
  -6  -4   6    9.05    0.66
 -17  -4  -2   15.62    0.61
   9  -3   6   27.88    0.53
   8  -3   6    1.00    0.41
  -1  -3   6   32.20    0.61
  14  -3   5    0.03    0.43
  17  -3   4    1.07    0.47
 -15  -3  -2    0.20    0.41
 -15  -3  -3    0.48    0.47
 -15  -3  -4    0.65    0.34
   7  -2   5   10.72    0.51
   6  -2   5    7.99    0.46
   5  -2   5    0.38    0.31
   2  -2   5   10.46    0.45
   1  -2   5    0.66    0.39
  -5  -2  -9    8.96    0.47
   9  -1   3    4.09    0.43
  -1  -1   3    0.33    0.40
  16  -1   0    1.80    0.45
  17  -1  -2    1.29    0.45
  -9  -1  -2   -0.26    0.39
  -9  -1  -3    2.98    0.44
  -8  -1  -5    8.41    0.33
   9  -1  -8    8.33    0.67
  -1  -1  -8    0.03    0.46
   8   0   0  524.99    2.22
  10   0  -1    0.10    0.40
  -2   0  -1    0.04    0.35
  11   0  -2    0.05    0.53
  11   0  -3    0.00    0.63
  -2   0  -4    3.09    0.41
   8   0  -5   -0.18    0.59
   0   0  -5   -0.17    0.38
   9  -4   7    5.36    0.55
   8  -4   7    3.28    0.38
  -1  -4   7   19.79    0.62
 -16  -4   0    0.82    0.60
  10  -3   6    3.41    0.47
 -14  -3  -5    0.19    0.50
 -13  -3  -6    0.62    0.52
 -12  -3  -7   -0.58    0.47
   8  -2   5   41.96    0.59
   0  -2   5   26.56    0.57
  13  -2   4    5.52    0.41
  -5  -2   4    0.24    0.49
  16  -2   3    3.45    0.45
  18  -2   2    0.80    0.42
  19  -2   1    8.07    0.50
  20  -2   0   -0.19    0.50
 -12  -2  -1    5.94    0.45
 -12  -2  -4    5.52    0.41
  -9  -2  -7    0.16    0.33
  -7  -2  -8    5.55    0.49
  -4  -2  -9    4.91    0.47
  10  -1   3    3.56    0.42
  13  -1   2    3.64    0.47
  15  -1   1    1.71    0.43
  17  -1  -1    1.01    0.46
  17  -1  -4    5.00    0.72
  -8  -1  -4    2.68    0.39
  -6  -1  -6    0.53    0.41
  -4  -1  -7    4.30    0.42
   8  -1  -8    1.39    0.56
   0  -1  -8   19.66    0.54
   1   0  -5   -0.30    0.39
  -9  -5   6    0.07    0.79
 -13  -4   3   30.96    1.16
  11  -3   6   -0.41    0.46
  -2  -3   6    0.14    0.43
  15  -3   5    6.72    0.47
 -14  -3   0   -0.33    0.44
 -14  -3  -4    2.70    0.44
  10  -2   5    8.35    0.43
   9  -2   5   61.41    0.58
  -1  -2   5   28.04    0.65
  14  -2   4    1.78    0.43
 -12  -2  -2   98.88    0.86
 -12  -2  -3   21.85    0.54
 -11  -2  -5    4.30    0.33
 -10  -2  -6    3.07    0.31
  -6  -2  -8   12.22    0.55
  -3  -2  -9   -0.17    0.49
  -7  -1  -5   11.85    0.43
  -3  -1  -7    6.71    0.46
   2  -1  -8    1.98    0.46
   1  -1  -8   14.84    0.52
   9   0   0    6.32    0.47
  -2   0  -2  629.46    2.54
  -2   0  -3    0.11    0.42
  -1   0  -4   -0.16    0.41
   7   0  -5   -0.30    0.56
   2   0  -5   -0.15    0.40
  -2  -4   7    9.09    0.53
 -15  -4   1    0.65    0.62
 -16  -4  -1    0.74    0.48
 -16  -4  -2    5.34    0.54
 -16  -4  -3    2.67    0.58
  12  -3   6    0.09    0.43
  -3  -3   6    0.05    0.51
  16  -3   5    3.18    0.54
 -13  -3   1   24.76    0.71
 -14  -3  -3    1.43    0.44
 -13  -3  -5    2.10    0.46
 -12  -3  -6    0.67    0.43
 -11  -3  -7    0.90    0.45
  11  -2   5    4.02    0.42
  17  -2   3    1.87    0.47
  19  -2   2    0.66    0.46
  20  -2   1    0.27    0.53
  -8  -2  -7    1.53    0.33
  -2  -2  -9    0.17    0.50
  11  -1   3   39.19    0.52
  -2  -1   3  266.81    1.93
  14  -1   2    1.64    0.44
  16  -1   1    0.85    0.42
  17  -1   0   10.63    0.49
  -8  -1  -1  220.03    1.31
  18  -1  -2    0.81    0.56
  -8  -1  -2   15.13    0.47
  -8  -1  -3    3.06    0.40
  -5  -1  -6    1.45    0.41
  12  -1  -7    0.40    0.71
  -2  -1  -7    0.90    0.39
   5  -1  -8   -0.10    0.46
   4  -1  -8   14.40    0.59
   3  -1  -8    6.71    0.50
  11   0  -1    0.27    0.44
   0   0  -4   49.50    0.72
   6   0  -5    0.05    0.50
   5   0  -5    0.05    0.51
 -13  -5   4    0.12    1.00
  -3  -4   7   -0.07    0.58
  -7  -4   6   13.80    0.78
 -14  -4   2    1.04    0.58
  13  -3   6    0.55    0.46
 -12  -3   2    0.55    0.57
 -14  -3  -1    1.82    0.44
 -14  -3  -2    1.01    0.42
  12  -2   5    0.15    0.40
  -2  -2   5   49.50    0.79
  15  -2   4    4.28    0.36
 -11  -2   0   13.47    0.51
 -11  -2  -4   90.97    0.70
 -10  -2  -5    8.05    0.44
  -9  -2  -6   40.09    0.51
  -7  -2  -7   26.41    0.55
  -5  -2  -8    1.49    0.45
  -1  -2  -9    5.50    0.53
   6  -1   4    0.54    0.39
   5  -1   4   11.51    0.46
   4  -1   4    7.82    0.43
  12  -1   3   21.33    0.53
  18  -1  -1   -0.10    0.48
  18  -1  -3   30.60    0.82
  -7  -1  -4    9.73    0.44
  -6  -1  -5    0.75    0.42
  -4  -1  -6    0.95    0.40
   7   0   1    0.20    0.44
   6   0   1   -0.37    0.43
   5   0   1   -0.14    0.36
   4   0   1    0.06    0.51
  10   0   0  159.40    1.18
  12   0  -2   19.00    0.69
  -1   0  -3   -0.03    0.40
 -15  -4  -4   14.85    0.58
   6  -3   7    6.76    0.50
   5  -3   7   12.48    0.52
   4  -3   7    3.34    0.43
  14  -3   6    1.33    0.48
  -7  -3   5   11.30    0.79
 -13  -3  -4    0.20    0.44
 -10  -3  -7    0.79    0.46
  -8  -3  -8    2.04    0.51
  13  -2   5    3.94    0.39
  16  -2   4    0.66    0.48
  18  -2   3    1.72    0.46
  -9  -2   2   26.78    0.93
 -10  -2   1    9.34    0.64
 -11  -2  -3  104.27    0.86
  -4  -2  -8   19.10    0.56
   0  -2  -9    2.88    0.56
   8  -1   4    1.73    0.38
   7  -1   4    8.36    0.36
   3  -1   4    5.64    0.43
  13  -1   3    0.57    0.43
  15  -1   2    7.75    0.34
  17  -1   1    7.66    0.44
  -7  -1   0   68.79    0.95
  -1  -1  -7    5.84    0.47
   8   0   1    0.27    0.42
   3   0   1    0.17    0.38
  11   0   0    0.93    0.44
  12   0  -1    0.14    0.54
   1   0  -4   91.45    0.96
   5  -4   8    0.02    0.56
   4  -4   8    0.37    0.49
  -4  -4   7    1.21    0.60
 -15  -4   0    0.48    0.47
 -15  -4  -3    3.94    0.54
 -14  -4  -5    0.77    0.54
   9  -3   7    8.58    0.56
   8  -3   7    4.31    0.51
   7  -3   7    1.91    0.34
   3  -3   7    2.28    0.47
   2  -3   7   -0.05    0.45
  -4  -3   6    2.13    0.55
 -12  -3  -5    6.03    0.50
 -11  -3  -6    0.40    0.42
   6  -2   6   27.52    0.52
   5  -2   6    9.93    0.44
  20  -2   2    0.16    0.50
 -11  -2  -1    0.07    0.38
 -11  -2  -2    5.25    0.46
 -10  -2  -4   81.84    0.75
  -8  -2  -6   37.39    0.57
  -6  -2  -7   32.54    0.58
  -3  -2  -8    3.87    0.43
   2  -2  -9    2.79    0.51
   1  -2  -9    0.52    0.48
  10  -1   4   32.37    0.53
   9  -1   4    7.93    0.42
   2  -1   4    0.19    0.29
  16  -1   2   21.54    0.54
  -6  -1   1  213.23    2.17
  18  -1   0    4.55    0.47
  -7  -1  -3    4.70    0.42
  -5  -1  -5    7.33    0.44
  -3  -1  -6    3.38    0.47
  11  -1  -7    3.87    0.68
   0  -1  -7    0.11    0.43
   9   0   1    0.24    0.40
  -1   0  -2   15.14    0.66
  12   0  -3    0.06    0.67
 -15  -5   2    0.82    0.63
   3  -4   8   -0.22    0.52
   2  -4   8    1.34    0.51
 -15  -4  -1   10.22    0.52
 -15  -4  -2    2.44    0.50
  11  -3   7    0.47    0.44
  10  -3   7    0.59    0.46
   1  -3   7    0.58    0.44
 -13  -3   0   38.28    0.69
 -13  -3  -3   18.61    0.55
  -9  -3  -7    9.63    0.50
  -7  -3  -8   19.34    0.56
   9  -2   6   38.73    0.59
   8  -2   6   36.74    0.61
   7  -2   6    2.59    0.33
   4  -2   6    4.34    0.42
   3  -2   6    4.64    0.46
  14  -2   5    2.51    0.36
  -3  -2   5   22.18    0.69
  17  -2   4    0.99    0.37
  19  -2   3    0.60    0.37
  -9  -2  -5   62.59    0.58
   4  -2  -9    0.65    0.59
   3  -2  -9    0.31    0.49
  11  -1   4    0.28    0.40
   1  -1   4    4.71    0.44
  14  -1   3   13.78    0.38
  19  -1  -1    3.65    0.50
  -7  -1  -1   13.39    0.53
  19  -1  -2    7.01    0.63
  -7  -1  -2   16.98    0.51
  18  -1  -4    7.57    0.82
  -6  -1  -4    0.46    0.30
   1  -1  -7    2.25    0.45
  10   0   1    0.08    0.40
   2   0   1    0.22    0.49
  12   0   0    1.16    0.42
   0   0  -3   -0.03    0.43
   2   0  -4   39.06    0.73
 -14  -5   3    1.51    0.73
 -16  -5   0   -0.20    0.56
   1  -4   8    0.73    0.52
 -14  -4  -4    2.49    0.50
 -12  -4  -6    0.39    0.52
  12  -3   7   -0.05    0.50
   0  -3   7    5.28    0.48
 -13  -3  -1    0.56    0.41
 -13  -3  -2    8.49    0.48
 -12  -3  -4    3.67    0.47
 -10  -3  -6    3.22    0.47
  -6  -3  -8    0.33    0.47
  11  -2   6    1.43    0.40
  10  -2   6    3.26    0.43
   2  -2   6    0.06    0.43
  15  -2   5    0.16    0.42
  18  -2   4    0.41    0.52
 -10  -2  -3    8.53    0.48
  -7  -2  -6    2.67    0.42
  -5  -2  -7    2.86    0.48
  -2  -2  -8    1.61    0.45
   6  -2  -9    0.07    0.55
   5  -2  -9    0.54    0.56
  12  -1   4    2.03    0.41
  15  -1   3    5.76    0.47
  17  -1   2    3.81    0.46
  18  -1   1    0.88    0.42
  19  -1   0    7.58    0.49
  19  -1  -3   -0.03    0.53
  -4  -1  -5    1.20    0.42
  -2  -1  -6   14.76    0.53
  10  -1  -7    0.60    0.60
   2  -1  -7   17.67    0.53
  11   0   1    0.17    0.36
  13   0  -1    0.03    0.41
  13   0  -2    1.27    0.54
   0  -4   8    1.48    0.54
 -14  -4   1    0.73    0.52
 -13  -4  -5    1.56    0.39
 -11  -3  -5   28.21    0.49
  -8  -3  -7    3.47    0.47
  12  -2   6    0.53    0.44
   1  -2   6   10.63    0.50
  16  -2   5    4.64    0.51
  -6  -2   4    1.17    0.63
 -10  -2   0    3.13    0.43
  -9  -2  -4    3.56    0.43
  -8  -2  -5   42.42    0.57
  -1  -2  -8    0.39    0.46
  13  -1   4    4.84    0.44
   0  -1   4   73.33    0.85
  16  -1   3    4.56    0.44
  -3  -1   3  101.27    1.40
  -6  -1  -3   46.82    0.63
  -5  -1  -4   12.18    0.45
   3  -1  -7    3.21    0.42
   7   0   2   31.34    0.60
   6   0   2  387.61    1.66
  13   0   0    3.15    0.44
  -1  -4   8    2.16    0.55
  -5  -4   7    0.08    0.56
 -14  -4  -3    0.00    0.42
  -1  -3   7   17.63    0.58
  -5  -3   6   -0.04    0.52
 -12  -3   1    5.74    0.54
 -12  -3  -3    0.63    0.42
  -9  -3  -6   30.51    0.57
  -5  -3  -8   12.39    0.54
  13  -2   6    4.15    0.44
   0  -2   6    6.37    0.46
  17  -2   5    0.63    0.52
 -10  -2  -1    7.19    0.45
 -10  -2  -2   12.57    0.39
  -6  -2  -6   26.23    0.53
  -4  -2  -7    3.17    0.34
   0  -2  -8    1.50    0.47
   8  -1   5    8.01    0.43
   7  -1   5   10.73    0.46
   6  -1   5    0.04    0.43
  14  -1   4   28.16    0.58
  18  -1   2    0.50    0.47
  19  -1   1    0.27    0.49
  20  -1  -1    0.23    0.52
  20  -1  -2    0.28    0.59
  -3  -1  -5   11.93    0.46
  -1  -1  -6   14.94    0.50
   9  -1  -7    2.60    0.53
   8  -1  -7    1.96    0.50
   5  -1  -7    3.21    0.47
   4  -1  -7   21.22    0.57
   9   0   2    3.39    0.41
   8   0   2  256.98    1.25
   5   0   2   -0.03    0.30
  12   0   1   -0.47    0.42
  14   0  -1   -0.27    0.51
   0   0  -2  135.72    1.44
   1   0  -3    0.00    0.42
 -15  -5   1    0.51    0.60
  -8  -4   6   14.43    0.95
 -14  -4   0    1.10    0.47
 -14  -4  -1    5.23    0.52
 -14  -4  -2    1.83    0.48
 -13  -4  -4    1.90    0.50
 -12  -4  -5    0.94    0.50
 -11  -4  -6    2.25    0.47
  -2  -3   7    0.12    0.52
 -12  -3  -2   -0.22    0.40
 -11  -3  -4   21.79    0.53
 -10  -3  -5    2.23    0.43
  -7  -3  -7    0.93    0.43
  -1  -3  -9    0.09    0.39
  14  -2   6    0.91    0.46
  -4  -2   5    9.79    0.59
  -7  -2  -5   11.43    0.43
  -3  -2  -7    2.22    0.45
   1  -2  -8    0.20    0.43
  10  -1   5    3.38    0.40
   9  -1   5   16.93    0.45
   5  -1   5    6.67    0.37
   4  -1   5    1.68    0.44
  -1  -1   4    9.63    0.57
  17  -1   3    1.31    0.45
  20  -1   0   -0.36    0.52
  -6  -1  -2   27.59    0.59
  14  -1  -6    5.83    0.99
   0  -1  -6    2.39    0.44
  10   0   2   14.77    0.49
   4   0   2   27.52    0.57
  13   0   1    0.31    0.40
  14   0   0   47.98    0.70
  14   0  -2    4.39    0.61
  13   0  -3   -0.11    0.65
   9   0  -4    3.77    0.84
   5   0  -4   52.28    1.00
 -15  -5   0   -0.84    0.59
 -15  -5  -2    3.90    0.55
  -2  -4   8    4.81    0.63
 -13  -4   2    0.12    0.54
  -9  -4  -7    4.68    0.40
   9  -3   8    0.37    0.56
   8  -3   8    2.30    0.46
   7  -3   8   19.36    0.55
   6  -3   8    0.18    0.44
   5  -3   8   10.35    0.55
   4  -3   8    9.18    0.56
 -12  -3   0   11.64    0.48
 -12  -3  -1   38.29    0.64
  -4  -3  -8    8.82    0.44
   0  -3  -9    1.60    0.49
   8  -2   7    1.04    0.43
   7  -2   7   26.84    0.54
  15  -2   6    0.19    0.49
  -1  -2   6    4.09    0.43
  -9  -2  -3   15.20    0.42
  -8  -2  -4   26.16    0.54
  -5  -2  -6   10.47    0.46
   2  -2  -8    0.59    0.43
  11  -1   5    6.37    0.44
   3  -1   5   13.65    0.49
  15  -1   4    0.61    0.32
  19  -1   2    3.51    0.53
  20  -1   1    1.91    0.51
  -6  -1   0    9.97    0.52
  -6  -1  -1    4.97    0.47
  -4  -1  -4    7.34    0.44
  11   0   2    3.36    0.41
   3   0   2    3.50    0.50
 -15  -5  -1   -0.42    0.53
 -13  -4  -3   10.11    0.53
 -10  -4  -6    1.24    0.48
   3  -3   8    1.20    0.52
 -11  -3   2    0.17    0.56
 -11  -3  -3    2.20    0.38
  -8  -3  -6    1.79    0.32
  -6  -3  -7    5.30    0.46
  -3  -3  -8    0.55    0.49
   1  -3  -9   -0.10    0.50
  11  -2   7    0.58    0.43
  10  -2   7    9.91    0.54
   9  -2   7    0.67    0.42
   6  -2   7   30.95    0.51
   5  -2   7    2.73    0.47
   4  -2   7    3.00    0.45
  -9  -2   1   26.66    0.77
  -2  -2  -7    1.48    0.44
   3  -2  -8    0.17    0.41
  13  -1   5    0.65    0.42
  12  -1   5   36.25    0.49
   2  -1   5    1.47    0.42
  16  -1   4   -0.04    0.41
  18  -1   3    1.75    0.43
  21  -1   0    2.96    0.63
  21  -1  -1    1.51    0.60
  20  -1  -3   -0.18    0.61
  -5  -1  -3    7.69    0.34
  19  -1  -4    0.44    0.78
  -2  -1  -5    1.22    0.39
   1  -1  -6   11.97    0.51
  12   0   2    0.23    0.41
  14   0   1   -0.17    0.41
  15   0   0    0.23    0.38
  15   0  -1    0.19    0.42
   8   0  -4    5.60    0.77
   7   0  -4    0.18    0.55
   6   0  -4    9.44    0.64
 -14  -5   2    0.03    0.62
 -14  -5  -3    0.84    0.56
  -3  -4   8    1.87    0.62
  -6  -4   7    1.71    0.58
 -11  -4   4    0.26    0.88
 -12  -4   3    2.61    0.67
 -12  -4  -4    2.44    0.48
 -11  -4  -5    0.41    0.45
  -8  -4  -7    2.74    0.37
   2  -3   8    0.00    0.49
  -3  -3   7    0.04    0.53
 -10  -3  -4    0.66    0.45
  -9  -3  -5    4.80    0.42
   2  -3  -9   -0.06    0.48
  12  -2   7    0.01    0.48
   3  -2   7    2.78    0.44
  -2  -2   6   46.88    0.75
  -9  -2  -2   49.01    0.59
  -6  -2  -5    7.51    0.44
  -4  -2  -6    4.63    0.44
   4  -2  -8   12.66    0.55
  14  -1   5   11.62    0.48
  17  -1   4   -0.07    0.49
  19  -1   3    3.57    0.51
  20  -1   2   11.03    0.58
  21  -1   1    0.26    0.52
   2  -1  -6   57.15    0.73
  10   0   3    0.06    0.42
   9   0   3    0.05    0.39
   8   0   3   -0.04    0.36
   7   0   3   -0.16    0.36
   6   0   3   -0.67    0.40
  13   0   2    0.89    0.41
   2   0   2  630.12    2.53
  15   0   1   -0.04    0.41
  15   0  -2    2.84    0.57
 -13  -5  -4    3.58    0.53
 -13  -4   1   97.00    1.11
 -13  -4  -2   -0.25    0.41
  -9  -4  -6    0.00    0.45
  -5  -4  -8    0.42    0.49
   1  -3   8   -0.03    0.47
  -6  -3   6   -0.02    0.58
 -11  -3  -2   73.36    0.77
  -7  -3  -6   35.03    0.56
  -5  -3  -7   12.25    0.42
  -2  -3  -8    0.04    0.43
  13  -2   7    0.63    0.38
   2  -2   7    0.70    0.43
  -9  -2   0    0.63    0.41
  -9  -2  -1    3.55    0.41
  -8  -2  -3   10.67    0.51
  -7  -2  -4   35.55    0.57
  -1  -2  -7    1.76    0.31
  11  -2  -8   -0.15    0.62
  10  -2  -8   -0.17    0.60
   6  -2  -8    2.49    0.51
   5  -2  -8    0.48    0.44
  15  -1   5    2.95    0.49
   1  -1   5    6.22    0.42
  18  -1   4    2.82    0.46
  -2  -1   4   47.61    0.86
  -3  -1  -4    5.95    0.42
  -1  -1  -5    6.70    0.44
  11   0   3    0.04    0.42
   5   0   3   -0.03    0.28
  14   0   2    0.30    0.44
  16   0   0   -0.02    0.42
  16   0  -1    0.12    0.50
 -14  -5  -2    0.40    0.46
 -13  -4   0   29.19    0.68
 -13  -4  -1    0.71    0.45
 -12  -4  -3    7.11    0.51
 -10  -4  -5    8.23    0.48
  -7  -4  -7    3.48    0.36
  -4  -4  -8    1.07    0.48
   0  -3   8    0.87    0.45
 -10  -3   3    0.07    0.68
  -8  -3  -5   48.91    0.63
  -4  -3  -7    3.40    0.43
  -1  -3  -8   -0.08    0.48
   1  -2   7    2.29    0.43
  -5  -2  -5    0.31    0.39
  -3  -2  -6    3.98    0.45
   0  -2  -7    8.75    0.47
   7  -2  -8    1.96    0.50
  11  -1   6    4.17    0.44
  10  -1   6    1.87    0.43
   9  -1   6    1.80    0.31
   8  -1   6    0.69    0.31
   7  -1   6    2.07    0.31
   6  -1   6   -0.17    0.44
   5  -1   6    1.50    0.45
  16  -1   5    3.22    0.48
  20  -1   3    0.34    0.54
  -5  -1  -2    3.64    0.34
  -4  -1  -3    2.88    0.42
  13  -1  -6   10.75    0.94
   3  -1  -6    4.74    0.46
  13   0   3    0.18    0.39
  12   0   3    0.05    0.31
   4   0   3    0.01    0.38
  15   0   2    2.05    0.43
  16   0   1   -0.14    0.41
  14   0  -3   -0.06    0.62
 -13  -5   3    0.18    0.66
 -14  -5   1    0.26    0.54
 -14  -5   0    0.27    0.48
 -14  -5  -1   -0.27    0.48
 -13  -5  -3    5.77    0.55
 -11  -5  -5   16.23    0.59
  -4  -4   8    0.25    0.63
 -11  -4  -4    1.33    0.42
  -4  -3   7    0.26    0.50
  -8  -3   5    0.62    0.87
 -11  -3   1   10.36    0.53
 -11  -3   0   29.78    0.66
 -11  -3  -1  111.33    0.93
 -10  -3  -3   90.72    0.79
  -9  -3  -4   71.47    0.71
  -6  -3  -6   26.57    0.53
   0  -3  -8    0.64    0.41
  -5  -2   5    1.63    0.57
  13  -1   6    1.46    0.43
  12  -1   6    5.14    0.35
   4  -1   6    0.19    0.46
  17  -1   5    3.38    0.54
   0  -1   5   24.53    0.57
  19  -1   4    6.81    0.53
   0  -1  -5   25.33    0.56
   4  -1  -6   15.26    0.51
  14   0   3    0.56    0.40
   3   0   3   -0.19    0.43
  16   0   2    8.38    0.45
  17   0   0    1.10    0.44
  17   0  -1    0.16    0.53
  16   0  -2   76.56    1.06
 -12  -5  -4    0.44    0.46
 -12  -4  -2    0.16    0.42
  -8  -4  -6    0.86    0.34
  -6  -4  -7    5.75    0.39
  -3  -4  -8    0.15    0.56
  -1  -3   8    8.60    0.54
  -3  -3  -7    2.25    0.47
  11  -2   8    1.50    0.55
  10  -2   8    0.48    0.55
   9  -2   8    0.34    0.54
   8  -2   8    1.56    0.48
   7  -2   8    5.28    0.51
   6  -2   8   12.71    0.53
   0  -2   7    8.66    0.49
  -3  -2   6    6.50    0.50
  -8  -2  -2   18.37    0.50
  -7  -2  -3    0.01    0.37
  -6  -2  -4   12.99    0.47
  -2  -2  -6    0.41    0.43
   1  -2  -7    1.67    0.43
  14  -1   6    0.19    0.44
   3  -1   6    4.04    0.46
  18  -1   5    0.49    0.49
  -5  -1  -1   38.66    0.72
  -2  -1  -4    0.42    0.38
   5  -1  -6   31.79    0.67
  11   0   4    7.31    0.44
  10   0   4   20.37    0.51
   9   0   4    7.16    0.35
   8   0   4   -0.24    0.38
   7   0   4   67.35    0.69
   6   0   4   65.75    0.68
  15   0   3    0.02    0.41
   1   0   2   14.72    0.67
  17   0   1    0.30    0.38
 -13  -5  -2    0.33    0.52
  -9  -5  -6    7.60    0.53
  -9  -4  -5    3.73    0.47
 -10  -3  -2   32.54    0.60
  -7  -3  -5   65.33    0.67
  -5  -3  -6    3.18    0.44
   1  -3  -8    8.80    0.48
   5  -2   8    1.49    0.47
   4  -2   8   19.16    0.55
  -8  -2   2   54.87    1.21
  -4  -2  -5    3.09    0.43
   2  -2  -7   14.26    0.51
  15  -1   6    0.21    0.43
   2  -1   6   13.55    0.48
  -4  -1   3  123.12    1.82
   1  -1  -5   12.39    0.50
  12  -1  -6   -0.06    0.62
  13   0   4    5.87    0.47
  12   0   4    2.30    0.41
   5   0   4   23.66    0.54
  16   0   3   -0.17    0.41
  17   0   2    2.62    0.46
  18   0   1   -0.05    0.46
  18   0   0    0.34    0.46
 -12  -5   4    0.07    0.79
 -12  -5  -3    0.35    0.45
 -10  -5  -5    0.85    0.51
  -7  -4   7   12.45    0.86
 -12  -4   2    2.62    0.53
 -12  -4  -1    0.23    0.42
 -11  -4  -3    0.22    0.34
 -10  -4  -4   -0.03    0.42
  -7  -4  -6    0.45    0.45
  -5  -4  -7    1.28    0.34
  -2  -4  -8    1.49    0.40
  -2  -3   8    1.04    0.55
  -9  -3  -3  152.73    0.97
  -8  -3  -4   40.48    0.60
  -2  -3  -7    0.28    0.46
   2  -3  -8    0.92    0.52
   3  -2   8    2.67    0.46
  -1  -2   7    2.25    0.46
  -8  -2  -1    7.96    0.45
  -1  -2  -6   11.29    0.50
   3  -2  -7    4.37    0.45
  11  -1   7    0.82    0.42
  10  -1   7   27.61    0.59
   9  -1   7    2.84    0.49
   8  -1   7    0.93    0.44
  16  -1   6   -0.81    0.39
  -1  -1   5   12.23    0.52
  -5  -1   1    0.33    0.67
  -5  -1   0    5.86    0.62
  -4  -1  -2    9.57    0.50
  -3  -1  -3   11.51    0.46
  11  -1  -6    0.04    0.58
  14   0   4   61.15    0.70
   4   0   4   55.48    0.68
   2   0   3    0.04    0.32
  18   0   2    1.82    0.44
  18   0  -1    0.09    0.47
  17   0  -2    0.91    0.54
  15   0  -3   -0.01    0.60
   4   0  -3    0.21    0.55
 -13  -5   2   15.57    0.79
 -13  -5  -1   -0.09    0.48
 -11  -5  -4    1.29    0.47
  -8  -5  -6    6.67    0.58
  -5  -4   8    0.58    0.67
 -12  -4   1    0.08    0.54
 -12  -4   0   -0.13    0.44
  -4  -4  -7    0.74    0.44
  -1  -4  -8    0.85    0.52
  -4  -3  -6    0.11    0.38
   3  -3  -8    8.78    0.58
  -5  -2  -4   13.23    0.47
  13  -1   7    4.51    0.50
  12  -1   7    9.81    0.47
   7  -1   7    4.79    0.35
   6  -1   7   12.67    0.51
   1  -1   6   15.51    0.51
  -3  -1   4  115.06    1.25
  -1  -1  -4    5.01    0.43
  10  -1  -6    0.34    0.53
   9  -1  -6   17.44    0.70
   8  -1  -6    3.21    0.49
  10   0   5   -0.04    0.37
   9   0   5    0.36    0.36
  15   0   4   17.35    0.53
  17   0   3   -0.15    0.42
  19   0   1    0.06    0.46
  19   0   0    2.09    0.48
 -13  -5   1    0.58    0.60
 -13  -5   0    2.19    0.47
 -11  -4  -2   28.59    0.59
  -8  -4  -5   11.55    0.40
  -6  -4  -6    0.51    0.44
   0  -4  -8    1.36    0.46
   1  -3   9    0.71    0.54
  -5  -3   7   -0.06    0.54
 -10  -3  -1    3.62    0.41
  -6  -3  -5    6.11    0.32
  -1  -3  -7    0.00    0.45
   4  -3  -8    0.74    0.52
   2  -2   8    0.99    0.44
  -4  -2   6    1.87    0.56
  -8  -2   1   17.36    0.69
  -8  -2   0    8.40    0.49
  -7  -2  -2   11.91    0.47
  -6  -2  -3   30.70    0.56
  -3  -2  -5    2.80    0.33
   0  -2  -6    5.91    0.48
   4  -2  -7    9.10    0.44
  14  -1   7    3.48    0.45
   5  -1   7    4.87    0.44
   2  -1  -5    8.81    0.44
  13   0   5   -0.06    0.43
  12   0   5    0.08    0.41
  11   0   5    0.44    0.28
   8   0   5    0.15    0.29
   7   0   5   -0.48    0.42
  16   0   4    0.91    0.46
   3   0   4   18.47    0.50
  18   0   3   -0.46    0.46
  19   0   2    0.42    0.52
  19   0  -1   -0.05    0.60
 -11  -5   5    0.11    0.96
 -12  -5  -2    0.41    0.48
 -10  -5  -4    4.80    0.48
  -9  -5  -5    0.89    0.39
  -7  -5  -6    0.22    0.49
 -10  -4  -3    4.50    0.45
  -9  -4  -4    7.98    0.46
  -3  -4  -7    8.91    0.53
  -3  -3   8    9.83    0.68
  -7  -3   6    4.03    0.74
 -10  -3   2    3.63    0.59
 -10  -3   0    1.39    0.42
  -9  -3  -2   37.10    0.60
  -7  -3  -4   16.28    0.49
   0  -3  -7    5.31    0.45
   5  -3  -8   -0.10    0.50
   1  -2   8    0.25    0.46
  -2  -2   7   12.62    0.53
   5  -2  -7    5.01    0.49
   4  -1   7    4.38    0.33
   0  -1   6    1.95    0.41
  -2  -1   5    8.27    0.57
  14   0   5    0.85    0.46
   6   0   5    0.07    0.31
   5   0   5    0.24    0.42
  17   0   4    0.66    0.47
  19   0   3    0.22    0.48
   1   0   3    0.06    0.43
  20   0   2   14.91    0.62
  20   0   1   -0.03    0.50
  20   0   0    1.93    0.52
  18   0  -2    0.13    0.52
  16   0  -3   -0.18    0.67
 -11  -5  -3    0.00    0.41
 -11  -4  -1  106.25    0.90
  -7  -4  -5    8.20    0.45
  -5  -4  -6   -0.12    0.43
   1  -4  -8    1.66    0.50
   0  -3   9    2.42    0.58
 -10  -3   1    2.17    0.45
  -8  -3  -3    5.10    0.46
  -5  -3  -5    5.20    0.41
  -3  -3  -6    0.57    0.32
   7  -3  -8    0.73    0.55
   6  -3  -8    0.01    0.49
   6  -2   9    0.02    0.55
   5  -2   9    9.23    0.56
  -4  -2  -4    6.49    0.43
  -2  -2  -5   10.24    0.47
   1  -2  -6    4.81    0.46
  14  -2  -7    0.12    0.66
   7  -2  -7    1.60    0.54
   6  -2  -7    1.24    0.46
   3  -1   7    6.82    0.47
  -2  -1  -3   43.50    0.62
   0  -1  -4   73.31    0.80
   3  -1  -5    1.23    0.42
  16   0   5    0.19    0.49
  15   0   5    0.22    0.33
  18   0   4    4.63    0.52
   2   0   4    2.77    0.42
   0   0   2  132.40    1.43
 -12  -6  -2    0.18    0.52
 -12  -5  -1   -0.41    0.48
  -8  -5  -5    0.94    0.47
  -6  -5  -6    2.63    0.43
  -4  -5  -7    0.18    0.47
 -11  -4   3    6.86    0.67
  -2  -4  -7    5.95    0.52
   2  -4  -8    5.83    0.55
   1  -3  -7   17.08    0.55
   9  -3  -8    1.06    0.62
   8  -3  -8    0.22    0.55
   4  -2   9    5.29    0.54
   0  -2   8    1.52    0.48
  -7  -2  -1    0.99    0.39
  13  -2  -7   -0.06    0.63
   8  -2  -7    1.71    0.54
  12  -1   8    0.53    0.51
  11  -1   8    6.43    0.51
  10  -1   8    0.38    0.46
   9  -1   8    1.91    0.47
   8  -1   8    2.24    0.50
   7  -1   8    3.11    0.44
   2  -1   7    1.26    0.44
  -4  -1  -1  134.26    1.24
  -3  -1  -2    2.04    0.46
  13   0   6   38.14    0.59
  12   0   6   94.17    0.78
  11   0   6    1.53    0.43
  10   0   6    1.55    0.42
   9   0   6    6.22    0.43
   8   0   6   13.10    0.47
  17   0   5   -0.12    0.50
   4   0   5   -0.11    0.33
  19   0   4    0.36    0.48
  20   0   3   -0.27    0.50
  21   0   2    0.60    0.52
  21   0   1    0.12    0.54
  21   0   0    2.84    0.60
  20   0  -1    0.05    0.52
   5   0  -3    0.09    0.54
 -11  -6  -3    2.55    0.55
 -12  -5   3    0.07    0.54
 -11  -5  -2    1.30    0.43
  -9  -5  -4   -0.43    0.49
  -3  -5  -7    0.12    0.47
 -11  -4   0    3.94    0.50
 -10  -4  -2    5.76    0.48
  -9  -4  -3   47.97    0.63
  -8  -4  -4    6.35    0.36
  -4  -4  -6    1.67    0.42
   3  -4  -8    1.75    0.56
  -1  -3   9    0.49    0.56
  -9  -3  -1    3.06    0.42
  -6  -3  -4    0.70    0.42
  -2  -3  -6    4.31    0.40
   3  -2   9    0.04    0.46
  -3  -2   7    4.07    0.59
  -5  -2  -3    0.37    0.38
   2  -2  -6   47.77    0.69
  12  -2  -7    1.25    0.59
  11  -2  -7    5.61    0.61
   6  -1   8    0.17    0.46
  -1  -1   6   11.69    0.52
   4  -1  -5   40.95    0.68
  15   0   6    0.10    0.44
  14   0   6    0.38    0.46
   7   0   6    6.27    0.45
  18   0   5   -0.02    0.53
   3   0   5   -0.27    0.40
  19   0  -2    1.99    0.58
 -12  -5   0   -0.15    0.44
 -10  -5  -3    0.13    0.47
 -11  -4   1   43.51    0.79
  -6  -4  -5    2.15    0.38
  -1  -4  -7   -0.13    0.45
   4  -4  -8    0.30    0.49
  -4  -3   8    0.56    0.57
  -7  -3  -3    4.63    0.45
  -4  -3  -5    1.00    0.28
   2  -3  -7    0.18    0.41
  -1  -2   8    0.20    0.47
  -6  -2   5    3.92    0.68
  -6  -2  -2    9.90    0.36
  -3  -2  -4   56.51    0.67
  -1  -2  -5    0.48    0.33
   5  -1   8   -0.49    0.45
   1  -1   7    6.18    0.47
   1  -1  -4    9.31    0.48
  16   0   6    5.67    0.53
   6   0   6    6.91    0.37
   5   0   6   61.85    0.68
   1   0   4    0.41    0.41
   0   0   3    0.10    0.43
  21   0  -1   -0.02    0.62
  17   0  -3   -0.16    0.74
 -12  -6  -1    0.44    0.47
  -9  -6  -4    0.07    0.49
 -12  -5   2   -0.05    0.57
 -12  -5   1    3.05    0.52
  -7  -5  -5    7.76    0.39
  -5  -5  -6    2.33    0.37
  -2  -5  -7    6.29    0.56
 -11  -4   2    7.89    0.52
   0  -4  -7    3.20    0.45
  -6  -3   7    1.33    0.59
  -8  -3  -2    3.29    0.36
  -1  -3  -6   17.57    0.49
   3  -3  -7   -0.48    0.46
   2  -2   9   -0.41    0.50
  -5  -2   6   15.91    0.73
   3  -2  -6    6.41    0.50
   4  -1   8    0.50    0.45
  -3  -1   5    1.43    0.58
  -1  -1  -3   17.85    0.57
  11   0   7    1.38    0.44
   2   0   5   -0.04    0.42
  13   1   2    3.71    0.48
  12   1   2  118.39    0.92
  11   1   2   10.46    0.47
  10   1   2   24.22    0.56
   9   1   2   -0.02    0.40
  13   1   1   48.30    0.69
  12   1   1   13.13    0.50
  11   1   1   -0.27    0.40
  10   1   1   12.15    0.48
   9   1   1    1.27    0.41
 -12  -6   0    1.90    0.56
 -11  -6  -2    0.27    0.54
 -10  -6  -3    0.69    0.50
 -11  -5  -1    0.97    0.48
  -8  -5  -4    1.74    0.49
 -10  -4  -1    1.38    0.46
  -7  -4  -4    4.28    0.34
  -5  -4  -5    7.10    0.42
  -3  -4  -6    2.72    0.34
  -9  -3   0    0.73    0.41
  -5  -3  -4   -0.54    0.40
  -3  -3  -5    0.35    0.41
   4  -3  -7    0.04    0.43
   1  -2   9    5.03    0.54
  -7  -2   0   42.34    0.73
   0  -2  -5   25.70    0.59
   3  -1   8    2.02    0.48
   0  -1   7    0.35    0.40
  -4  -1   4  131.49    1.50
  15   0   7   -0.30    0.47
  14   0   7    0.19    0.49
  13   0   7    0.13    0.41
  12   0   7    0.37    0.32
  10   0   7   -0.02    0.32
   9   0   7   -0.27    0.40
   8   0   7    0.17    0.43
   4   0   6   10.97    0.49
  20   0  -2    0.41    0.60
  14   1   3   12.69    0.49
  13   1   3    1.33    0.43
  12   1   3   20.01    0.53
  11   1   3   35.92    0.54
  10   1   3    3.42    0.43
   9   1   3    3.51    0.45
  15   1   2    6.73    0.47
  14   1   2    1.89    0.41
   8   1   2   14.83    0.49
  15   1   1    1.78    0.46
  14   1   1   57.17    0.74
   8   1   1  216.00    1.30
  12   1   0   36.70    0.71
  11   1   0    5.54    0.52
 -10  -5  -2   -0.23    0.47
  -9  -5  -3    6.31    0.48
  -6  -5  -5    1.34    0.46
  -4  -5  -6    0.29    0.32
  -1  -5  -7   -0.59    0.54
  -8  -4   7    3.45    1.08
  -9  -4  -2   15.74    0.51
  -8  -4  -3    1.96    0.30
   1  -4  -7   18.61    0.57
   0  -3  -6    1.26    0.42
  -2  -2   8    0.63    0.46
  -4  -2  -3   10.11    0.43
  -2  -2  -4   39.99    0.59
   4  -2  -6    2.22    0.44
   8  -1   9    7.99    0.54
   7  -1   9    1.09    0.51
  -2  -1   6   56.69    0.76
   2  -1  -4   46.61    0.71
   7   0   7   -0.12    0.41
   6   0   7   -0.06    0.41
   3   0   6    6.00    0.49
   0   0   4   48.79    0.72
  13   1   4    4.91    0.44
  12   1   4    2.07    0.43
  11   1   4    0.99    0.45
  10   1   4   30.76    0.55
  15   1   3    6.72    0.47
   8   1   3    2.65    0.31
  16   1   2   21.43    0.55
   7   1   2   15.85    0.51
  16   1   1    0.40    0.46
  14   1   0  104.70    0.99
  13   1   0    8.99    0.48
  10   1   0   75.97    0.91
   9   1   0   15.87    0.63
 -12  -6   2    0.09    0.60
 -12  -6   1   -0.26    0.54
 -11  -6  -1   -0.17    0.46
  -8  -6  -4    2.03    0.55
 -11  -5   0   18.37    0.59
   0  -5  -7    0.55    0.51
  -6  -4  -4    1.40    0.38
  -2  -4  -6    7.95    0.37
  -9  -3   1    1.90    0.52
  -8  -3  -1    1.43    0.44
  -6  -3  -3   -0.12    0.41
   5  -3  -7    0.46    0.47
   0  -2   9    2.71    0.56
  -4  -2   7    8.86    0.53
  -6  -2  -1   10.62    0.50
  -5  -2  -2   82.15    0.80
   5  -2  -6   15.94    0.52
   6  -1   9    0.26    0.48
   2  -1   8    0.07    0.41
  -4  -1   0   10.41    0.64
  -2  -1  -2   27.42    0.64
   5   0   7   -0.34    0.41
   1   0   5    0.56    0.40
  18   0  -3   -0.07    0.71
   6   0  -3   -0.02    0.59
  15   1   4    0.15    0.44
  14   1   4   27.33    0.55
   9   1   4    7.52    0.36
   8   1   4    1.30    0.41
  17   1   3    1.25    0.44
  16   1   3    4.60    0.44
   7   1   3    4.94    0.32
  17   1   2    2.88    0.44
   6   1   2   26.83    0.57
  17   1   1    6.92    0.53
   7   1   1   12.71    0.44
  15   1   0   -0.24    0.41
 -10  -6  -2    0.23    0.52
  -9  -6  -3   -0.56    0.51
  -6  -6  -5    0.38    0.47
 -11  -5   4    0.01    0.65
  -7  -5  -4    2.67    0.48
  -5  -5  -5   -0.84    0.43
  -3  -5  -6   -0.19    0.34
 -10  -4   0   -0.04    0.40
  -4  -4  -5    0.82    0.38
   2  -4  -7    7.06    0.40
  -5  -3   8    0.16    0.54
  -9  -3   3    0.94    0.67
  -7  -3  -2    0.60    0.45
  -4  -3  -4    7.41    0.44
  -2  -3  -5   13.69    0.47
   1  -3  -6   31.19    0.57
   6  -3  -7    1.17    0.45
  -7  -2   1    9.81    0.63
   1  -2  -5   28.67    0.57
   5  -1   9    1.79    0.47
   1  -1   8   -0.23    0.42
  -1  -1   7    2.03    0.42
   0  -1  -3    3.83    0.50
  12   0   8    0.62    0.52
  11   0   8   29.61    0.65
  10   0   8   53.34    0.76
   9   0   8   -0.37    0.46
   2   0   6    4.03    0.47
  -1   0   2   20.48    0.91
  21   0  -2    2.59    0.71
  14   1   5   11.94    0.47
  13   1   5    1.07    0.45
  12   1   5   31.89    0.59
  11   1   5    5.42    0.43
  10   1   5    4.07    0.41
  17   1   4   -0.03    0.43
  16   1   4    0.05    0.42
   7   1   4    8.65    0.45
  18   1   3    2.18    0.49
   6   1   3   46.08    0.63
  18   1   2    0.03    0.47
  16   1   0    1.31    0.46
   8   1   0  129.49    1.19
 -11  -5   1    2.45    0.51
 -10  -5  -1    3.83    0.47
  -8  -5  -3    1.98    0.46
   1  -5  -7    3.68    0.54
 -10  -4   4    2.21    0.73
  -9  -4  -1   23.72    0.57
  -7  -4  -3    7.67    0.47
  -1  -4  -6   13.03    0.49
   3  -4  -7   -0.42    0.46
  -9  -3   2    5.13    0.59
   7  -3  -7    0.36    0.45
   6  -2  -6    0.52    0.40
   4  -1   9    7.95    0.58
  -3  -1  -1    2.13    0.46
   8  -1  -5    5.64    0.55
   8   0   8    0.89    0.49
   4   0   7    0.39    0.39
  -1   0   3   -0.06    0.40
  16   1   5    3.48    0.52
  15   1   5    2.55    0.49
   9   1   5   16.32    0.46
   8   1   5    7.54    0.44
  18   1   4    2.23    0.51
   6   1   4    0.09    0.41
  19   1   3    2.20    0.49
  19   1   2    1.89    0.53
  18   1   1    0.86    0.46
   6   1   1    5.76    0.48
  17   1   0   10.20    0.60
 -11  -6   0    2.30    0.51
  -7  -6  -4    0.19    0.37
  -5  -6  -5    1.85    0.52
 -11  -5   3    3.52    0.61
 -11  -5   2    0.09    0.55
  -9  -5  -2    0.83    0.42
  -2  -5  -6    2.04    0.35
   2  -5  -7    0.78    0.48
 -10  -4   1    2.19    0.44
  -8  -4  -2    2.60    0.44
  -5  -4  -4    5.89    0.41
  -3  -4  -5   -0.26    0.42
   4  -4  -7    1.48    0.46
  -1  -3  -5  103.24    0.82
   2  -3  -6    0.11    0.42
   8  -3  -7   12.60    0.56
  -1  -2   9    0.56    0.52
  -3  -2   8    0.04    0.48
  -3  -2  -3   29.12    0.49
  -1  -2  -4   31.59    0.50
   2  -2  -5   50.03    0.68
   7  -2  -6    1.20    0.43
   3  -1   9    0.82    0.52
  -3  -1   6    4.48    0.56
   3  -1  -4  118.29    1.03
  16  -1  -5   -0.11    0.85
   7   0   8    2.18    0.36
   6   0   8    3.18    0.44
   3   0   7    0.08    0.42
   0   0   5   -0.15    0.39
  13   1   6    1.81    0.43
  12   1   6    5.25    0.45
  11   1   6    3.81    0.39
  17   1   5    3.02    0.53
   7   1   5   11.19    0.47
  19   1   4    6.96    0.55
  20   1   3    1.05    0.50
   5   1   3    6.86    0.35
  20   1   2    9.57    0.58
   5   1   2    3.40    0.35
  19   1   1    0.03    0.45
   7   1   0   66.71    0.94
  13   1  -1   -0.04    0.54
  12   1  -1   11.91    0.65
  11   1  -1    3.06    0.55
 -10  -6  -1    1.68    0.52
  -9  -6  -2    4.54    0.48
  -8  -6  -3    1.34    0.50
  -6  -5  -4    4.13    0.35
  -4  -5  -5    7.34    0.44
 -10  -4   2    3.49    0.54
   0  -4  -6    6.85    0.38
  -8  -3   0   11.86    0.50
  -5  -3  -3    0.25    0.30
  -3  -3  -4   19.66    0.51
  10  -3  -7    1.64    0.57
   9  -3  -7    1.27    0.48
  -7  -2   2    3.45    0.65
   8  -2  -6    0.25    0.50
   0  -1   8   18.31    0.58
  -2  -1   7   15.39    0.57
  -4  -1   5   40.44    0.89
   9  -1  -5    3.98    0.60
   5   0   8    1.30    0.43
   1   0   6    9.95    0.38
  -1   0   4   86.29    0.95
  19   0  -3    0.06    0.84
  16   1   6   -0.66    0.52
  15   1   6   -0.02    0.49
  14   1   6    0.53    0.33
  10   1   6    2.50    0.40
   9   1   6    1.78    0.43
  18   1   5   -0.55    0.49
   6   1   5    0.48    0.42
   5   1   4   11.75    0.46
  20   1   1    1.41    0.55
  18   1   0    4.26    0.52
  15   1  -1   23.84    0.72
  14   1  -1   24.03    0.65
  10   1  -1  131.31    1.36
 -11  -6   1    1.25    0.54
  -6  -6  -4    1.05    0.54
  -4  -6  -5    0.00    0.49
 -10  -5   0    0.50    0.43
  -7  -5  -3    1.85    0.46
  -1  -5  -6    1.39    0.34
   3  -5  -7    1.38    0.50
 -10  -4   3    0.10    0.54
  -6  -4  -3    0.14    0.45
   5  -4  -7    0.26    0.44
  -6  -3  -2   23.24    0.55
   3  -3  -6    0.16    0.41
  11  -3  -7    0.94    0.52
  -5  -2   7    5.15    0.63
  -4  -2  -2  108.68    0.91
   3  -2  -5   21.36    0.54
   2  -1   9    4.23    0.54
  10  -1  -5    5.56    0.64
   2   0   7    0.06    0.43
   8   1   6    1.24    0.39
   4   1   3    2.86    0.42
   4   1   2    8.93    0.53
   5   1   1   37.37    0.65
  19   1   0    8.07    0.57
  16   1  -1   58.07    0.91
 -11  -6   3    0.47    0.64
 -11  -6   2    1.15    0.55
  -9  -5  -1    3.67    0.45
  -8  -5  -2    4.05    0.47
  -5  -5  -4   -0.26    0.42
  -3  -5  -5    1.69    0.44
   0  -5  -6    1.47    0.46
   4  -5  -7   -0.78    0.49
  -9  -4   0   11.54    0.50
  -4  -4  -4    9.97    0.45
  -2  -4  -5    2.21    0.31
   1  -4  -6    9.35    0.38
   6  -4  -7    1.10    0.53
  -7  -3   7    0.38    0.71
  -7  -3  -1    6.18    0.34
   0  -3  -5   15.35    0.49
   4  -3  -6    1.78    0.44
  -2  -2   9    2.46    0.54
  -6  -2   6    0.36    0.60
  -7  -2   3   40.74    1.48
  -6  -2   0  105.58    1.06
  -5  -2  -1  122.87    1.03
   0  -2  -4  140.62    0.97
  16  -2  -6    3.76    0.71
  -1  -1   8   13.49    0.59
  -1  -1  -2    6.92    0.51
   1  -1  -3    0.20    0.44
   4  -1  -4  134.60    1.13
  15  -1  -5    0.21    0.73
  11  -1  -5    2.62    0.62
   8   0   9   -0.15    0.49
   7   0   9   -0.29    0.46
   4   0   8   10.27    0.51
   0   0   6   -0.08    0.42
  14   1   7    4.47    0.52
  13   1   7    4.37    0.45
  12   1   7    7.88    0.49
  11   1   7    1.24    0.46
  10   1   7   25.49    0.58
   7   1   6    1.51    0.29
   5   1   5    7.52    0.35
   4   1   4    7.33    0.42
  21   1   1    0.39    0.57
   6   1   0    9.74    0.62
  17   1  -1    1.20    0.50
   9   1  -1   27.74    0.80
 -10  -6   0    1.04    0.51
  -7  -6  -3    4.22    0.48
  -3  -6  -5    0.03    0.46
 -10  -5   1    0.50    0.53
  -8  -4  -1   -0.31    0.47
  -7  -4  -2    8.54    0.39
   2  -4  -6    0.51    0.46
   7  -4  -7   12.21    0.62
  -6  -3   8   -0.06    0.67
  -4  -3  -3   15.06    0.50
  -2  -3  -4    2.23    0.44
  -4  -2   8   11.82    0.68
  -2  -2  -3    9.07    0.44
  15  -2  -6    2.25    0.69
  11  -2  -6   -0.03    0.55
   1  -1   9    1.33    0.46
  14  -1  -5    3.93    0.75
  13  -1  -5    1.16    0.66
  12  -1  -5   -0.05    0.59
   6   0   9   -0.25    0.49
   3   0   8   25.12    0.59
   1   0   7    0.34    0.44
  -1   0   5   -0.11    0.39
   7   0  -3    0.05    0.65
   9   1   7    3.88    0.42
   8   1   7    0.32    0.41
   6   1   6    0.05    0.31
   4   1   5    0.59    0.43
  20   1   0    0.19    0.53
  -9  -6  -1    1.35    0.47
  -8  -6  -2   -0.20    0.33
  -5  -6  -4    0.38    0.33
  -6  -5  -3    1.61    0.46
  -2  -5  -5    0.82    0.43
   1  -5  -6    1.55    0.52
  -1  -4  -5   17.25    0.51
   8  -4  -7    2.77    0.52
  -8  -3   1   -0.24    0.42
   1  -3  -5    4.05    0.49
   5  -3  -6   -0.26    0.43
   4  -2  -5    9.90    0.48
  14  -2  -6    4.91    0.60
  13  -2  -6   12.86    0.67
  12  -2  -6    7.31    0.58
   5   0   9   -0.37    0.44
   7   1   7    5.22    0.48
   5   1   6    2.18    0.46
   3   1   4    5.35    0.42
   3   1   3   10.44    0.39
   4   1   1  128.59    1.21
  21   1   0    1.86    0.63
  18   1  -1   -0.03    0.53
 -10  -6   1   -0.14    0.51
  -6  -6  -3   -0.02    0.45
  -2  -6  -5    0.02    0.49
 -10  -5   5    0.60    0.75
  -9  -5   0   -0.11    0.44
  -4  -5  -4    0.23    0.41
  -9  -4   1    5.37    0.45
  -5  -4  -3   -0.24    0.31
  -3  -4  -4   25.42    0.53
   3  -4  -6    0.68    0.48
   9  -4  -7    4.61    0.50
  -5  -3  -2   36.74    0.58
   6  -3  -6    0.21    0.45
  -3  -2   9   -0.35    0.61
   1  -2  -4   41.16    0.63
   0  -1   9    0.34    0.48
  -3  -1   7    3.10    0.49
  -4  -1   6   13.83    0.65
   2   0   8    3.08    0.47
  20   0  -3   -0.23    0.85
  12   1   8    0.16    0.39
  11   1   8    6.22    0.51
  10   1   8    0.58    0.49
   6   1   7   11.86    0.51
   3   1   5   12.04    0.47
   3   1   2    1.49    0.47
  19   1  -1    3.78    0.59
  -4  -6  -4    2.59    0.46
 -10  -5   2    1.45    0.49
  -8  -5  -1   -0.40    0.44
  -7  -5  -2    0.41    0.33
  -1  -5  -5    2.54    0.46
   2  -5  -6    2.08    0.51
  -6  -4  -2    4.74    0.46
   0  -4  -5   16.70    0.52
  -7  -3   0   23.48    0.60
  -1  -3  -4   75.43    0.73
   2  -3  -5    5.38    0.45
  -3  -2  -2   78.21    0.81
   5  -2  -5    1.76    0.43
  -2  -1   8    1.45    0.48
  -2  -1  -1  113.98    1.27
   4   0   9   -0.17    0.44
   0   0   7   -0.09    0.41
  -1   0   6    1.41    0.43
  -2   0   4   36.65    0.72
  -2   0   3   -0.14    0.43
   9   1   8    1.75    0.38
   8   1   8    2.62    0.51
   5   1   7    4.77    0.44
   4   1   6    1.41    0.32
   8   1  -1    1.39    0.46
 -10  -6   2   -0.02    0.58
  -9  -6   0    0.07    0.49
  -8  -6  -1    0.70    0.47
  -7  -6  -2    0.46    0.43
  -1  -6  -5    2.15    0.47
 -10  -5   4    0.22    0.57
 -10  -5   3    0.39    0.56
  -5  -5  -3    8.79    0.48
  -3  -5  -4   12.87    0.45
   3  -5  -6    3.06    0.47
  -8  -4   0    1.56    0.43
  -7  -4  -1    0.23    0.44
   4  -4  -6    0.69    0.44
  -6  -3  -1    3.64    0.44
  -3  -3  -3  206.94    1.08
   7  -3  -6    3.95    0.45
  -1  -2  -3  118.14    0.92
  -1  -1   9    0.53    0.52
  -5  -1   4   31.15    1.02
  -4  -1   1   93.83    1.70
   2  -1  -3  257.89    1.52
   3   0   9   -0.08    0.51
   1   0   8    1.32    0.44
   7   1   8    3.11    0.52
   3   1   6    3.14    0.45
   2   1   4    0.42    0.39
   2   1   3   42.88    0.69
   5   1   0    6.09    0.53
  20   1  -1    1.15    0.60
  15   2   5    0.06    0.44
  14   2   5    2.88    0.47
  13   2   5    4.32    0.48
  12   2   5    0.50    0.41
  17   2   4    0.94    0.44
  16   2   4    0.33    0.47
  15   2   4    3.24    0.49
  14   2   4    2.28    0.43
  13   2   4    5.81    0.36
  12   2   4    5.12    0.44
  11   2   4   85.27    0.76
  16   2   3    3.02    0.48
  15   2   3    1.37    0.46
  14   2   3    5.01    0.42
  13   2   3   15.26    0.47
  12   2   3   21.20    0.55
  11   2   3   97.57    0.85
  -5  -6  -3    0.17    0.48
  -3  -6  -4    0.57    0.44
   0  -5  -5    2.00    0.42
  -9  -4   2    0.46    0.50
  -4  -4  -3    0.60    0.42
  -2  -4  -4    1.67    0.38
   1  -4  -5    0.54    0.45
   5  -4  -6    3.05    0.46
  -8  -3   2    3.59    0.58
   8  -3  -6   -0.28    0.44
  -6  -2   1   14.85    0.69
   2  -2  -4   -0.09    0.41
   6  -2  -5    3.94    0.46
  -2   0   5    0.08    0.41
   6   1   8   -0.02    0.49
   4   1   7    3.00    0.46
   2   1   5    1.49    0.43
  14   2   6    0.73    0.47
  17   2   5    1.25    0.52
  16   2   5    4.50    0.48
  11   2   5    3.92    0.46
  10   2   5    7.28    0.45
  18   2   4   -0.22    0.52
  10   2   4   73.23    0.73
   9   2   4    3.62    0.42
  18   2   3    1.18    0.53
  17   2   3    1.00    0.43
  10   2   3    7.38    0.49
  17   2   2    3.63    0.53
  16   2   2    1.26    0.43
  15   2   2    6.66    0.47
  14   2   2    8.05    0.46
  13   2   2   91.11    0.84
  12   2   2   92.70    0.85
  11   2   2    4.45    0.45
  -6  -7  -2   12.03    0.63
 -10  -6   3    8.57    0.63
   0  -6  -5    0.42    0.50
  -9  -5   1   10.50    0.54
  -6  -5  -2    0.82    0.42
   4  -5  -6    1.20    0.51
   0  -3  -4    4.03    0.44
   3  -3  -5    8.24    0.51
   9  -3  -6    2.66    0.50
  -5  -2   8    0.62    0.54
  -6  -2   7    0.77    0.60
  -4  -2  -1   47.48    0.75
  -3  -1   8    5.92    0.60
  -5  -1   5   43.61    0.99
  -5  -1   3    6.18    1.06
  -3  -1   0    4.29    0.64
   0  -1  -2  100.30    1.10
   2   0   9   -0.46    0.52
  -1   0   7   -0.01    0.41
   8   1   9    8.07    0.62
   5   1   8   -0.46    0.47
  21   1  -1    1.59    0.62
  15   2   6    0.72    0.38
  13   2   6    4.58    0.37
  12   2   6    0.57    0.41
  11   2   6    1.50    0.43
   9   2   5   58.45    0.65
  19   2   3    0.24    0.55
   9   2   3   13.15    0.52
  18   2   2    0.53    0.48
  10   2   2   12.70    0.52
  -7  -7  -1    1.27    0.53
  -9  -6   1    0.00    0.48
  -6  -6  -2    0.66    0.43
  -2  -6  -4    4.13    0.45
  -8  -5   0    0.84    0.44
  -7  -5  -1   14.62    0.51
  -4  -5  -3    1.40    0.43
  -2  -5  -4    1.81    0.42
   1  -5  -5    3.79    0.44
   5  -5  -6    2.29    0.49
  -9  -4   3    0.40    0.52
  -5  -4  -2   21.09    0.55
  -1  -4  -4    8.33    0.42
   2  -4  -5    4.24    0.42
   6  -4  -6   10.13    0.48
  -4  -3  -2    8.89    0.46
  10  -3  -6    0.07    0.49
  -4  -2   9    0.78    0.56
  -5  -2   0   43.26    0.76
   7  -2  -5    3.81    0.51
  -4  -1   7   18.61    0.62
   0   0   8    1.54    0.44
  -2   0   6    1.04    0.41
   4   0  -2   29.78    1.08
   7   1   9    0.42    0.55
   3   1   7    7.30    0.46
   2   1   6   12.47    0.51
   1   1   4    4.19    0.43
   2   1   2   26.13    0.58
   3   1   1    1.86    0.40
  15   1  -2    6.23    0.68
  14   1  -2   15.28    0.80
  13   2   7    0.45    0.52
  12   2   7   -0.11    0.43
  10   2   6    2.91    0.32
   9   2   6   33.38    0.57
   8   2   5   39.24    0.57
   8   2   4   26.50    0.47
   8   2   3    9.87    0.49
  19   2   2    0.97    0.49
   9   2   2   46.06    0.66
  16   2   1    3.59    0.48
  15   2   1    5.98    0.46
  14   2   1   16.49    0.53
  13   2   1   72.37    0.80
  12   2   1    5.11    0.52
  -8  -6   0    2.13    0.52
  -7  -6  -1   -0.25    0.44
  -4  -6  -3    1.05    0.44
   1  -6  -5    7.78    0.53
  -9  -4   5    0.52    0.72
  -8  -4   1    0.42    0.42
  -3  -4  -3    0.48    0.41
   7  -4  -6   13.43    0.57
  -2  -3  -3   63.65    0.63
   4  -3  -5    1.37    0.46
  11  -3  -6    0.23    0.53
  -7  -2   5    3.34    1.25
   0  -2  -3  107.47    0.89
  -2  -1   9    0.08    0.50
   1   0   9   -0.22    0.51
   8   0  -3   -0.04    0.66
   6   1   9    0.07    0.51
   4   1   8    0.61    0.41
   1   1   5    5.18    0.45
   7   1  -1   25.25    0.85
  16   1  -2   40.91    1.02
  13   1  -2    1.06    0.66
  11   2   7    0.94    0.42
  10   2   7    8.55    0.50
   8   2   6   33.71    0.59
   7   2   5   10.22    0.46
   7   2   4   33.01    0.56
   7   2   3   -0.04    0.38
  20   2   2    0.20    0.52
  18   2   1    0.46    0.49
  17   2   1    0.19    0.45
  11   2   1    0.60    0.42
  -5  -7  -2    1.99    0.56
  -3  -7  -3    0.64    0.48
  -9  -6   2   25.40    0.75
  -9  -5   2    1.65    0.48
  -5  -5  -2   40.52    0.61
  -1  -5  -4    0.29    0.42
   2  -5  -5    1.42    0.48
   6  -5  -6    3.41    0.47
  -9  -4   4    2.55    0.58
  -7  -4   0    2.70    0.44
  -6  -4  -1   -0.39    0.45
   8  -4  -6   15.10    0.60
  -8  -3   3    4.98    0.61
  -7  -3   1    8.06    0.50
  -5  -3  -1  104.80    0.88
   1  -3  -4    7.23    0.50
  12  -3  -6    0.02    0.51
  -2  -2  -2  237.74    1.27
   3  -2  -4   30.33    0.51
   8  -2  -5    1.73    0.42
  -5  -1   6   28.80    0.87
   3  -1  -3   95.92    1.01
   5   1   9    1.16    0.51
   3   1   8    0.87    0.45
   2   1   7    1.23    0.43
   1   1   6   14.49    0.53
   1   1   3   17.86    0.48
  17   1  -2    1.24    0.62
  12   1  -2   44.85    1.14
   9   2   7    0.36    0.45
   7   2   6    1.58    0.42
   6   2   5    7.13    0.42
   6   2   4   12.31    0.47
   8   2   2   16.10    0.49
  19   2   1    7.40    0.60
  10   2   1    6.98    0.46
  -7  -7   0    0.61    0.57
  -6  -7  -1    7.90    0.56
  -5  -6  -2   10.88    0.48
  -3  -6  -3    6.56    0.51
  -1  -6  -4    0.22    0.31
   2  -6  -5    5.15    0.40
  -3  -5  -3    1.65    0.42
   7  -5  -6    3.20    0.53
   0  -4  -4    6.77    0.45
   3  -4  -5    3.29    0.32
   9  -4  -6   11.53    0.56
  -6  -3   0   12.70    0.49
   5  -3  -5    0.32    0.44
   0   0   9    0.46    0.50
  -1   0   8    0.04    0.45
  -2   0   7    0.12    0.42
  -3   0   5   -0.22    0.50
  -3   0   4    0.13    0.51
  18   1  -2    0.30    0.69
  11   2   8    0.73    0.47
  10   2   8   -0.17    0.52
   8   2   7    0.99    0.34
   6   2   6   24.16    0.52
   6   2   3   29.22    0.55
  20   2   1   -0.34    0.55
  -4  -7  -2    0.16    0.51
  -9  -6   3    1.62    0.60
  -8  -6   1   14.69    0.58
  -7  -6   0   31.15    0.62
  -6  -6  -1    9.53    0.52
   3  -6  -5    9.51    0.56
  -9  -5   6   -0.12    0.81
  -9  -5   3    0.70    0.54
  -8  -5   1    1.72    0.45
  -7  -5   0   23.25    0.54
  -6  -5  -1    2.85    0.47
   3  -5  -5   14.94    0.54
   8  -5  -6    3.01    0.56
  -4  -4  -2   -0.01    0.44
  -2  -4  -3   10.53    0.45
   4  -4  -5    0.02    0.41
  10  -4  -6    1.17    0.49
  -7  -3   8    0.28    0.82
  -3  -3  -2  104.99    0.85
  -1  -3  -3   35.61    0.57
   9  -2  -5   18.38    0.55
  -3  -1   9    1.60    0.61
  -4  -1   8   13.07    0.69
   4   1   9    7.87    0.55
   2   1   8    0.17    0.42
   1   1   7    4.88    0.48
   0   1   5   23.37    0.53
   4   1   0   10.45    0.66
   9   2   8    0.40    0.49
   7   2   7   23.21    0.46
   5   2   5    0.61    0.42
   5   2   4   12.66    0.47
   7   2   2   11.61    0.38
   9   2   1    3.09    0.42
  15   2   0   48.80    0.82
  14   2   0   56.07    0.82
  -2  -7  -3    0.04    0.39
   0  -6  -4    3.21    0.44
   0  -5  -4    1.14    0.31
   9  -5  -6    0.24    0.56
  -8  -4   2    1.00    0.49
  12  -4  -6    0.14    0.56
  11  -4  -6    1.00    0.49
  -8  -3   4    0.43    0.72
   2  -3  -4    9.46    0.50
   6  -3  -5   42.26    0.67
  -5  -2   9    0.87    0.62
   1  -2  -3   25.61    0.57
   4  -2  -4    2.36    0.40
   8  -1  -4    0.63    0.53
  -3   0   6   44.32    0.71
   3   1   9    0.39    0.44
   0   1   6    2.42    0.46
   0   1   4   69.50    0.78
   1   1   2    6.89    0.53
  19   1  -2    6.47    0.80
  11   1  -2   12.10    0.83
   8   2   8    1.33    0.38
   6   2   7   27.45    0.60
   5   2   6    8.92    0.47
   5   2   3    0.36    0.38
  17   2   0    2.07    0.57
  16   2   0   10.65    0.56
  13   2   0    6.05    0.47
  -7  -7   1    3.21    0.52
  -6  -7   0    6.52    0.61
  -5  -7  -1    2.25    0.53
  -9  -6   4    0.06    0.59
  -4  -6  -2    9.18    0.41
  -2  -6  -3    1.38    0.42
   4  -6  -5    0.92    0.47
  -9  -5   5    2.07    0.65
  -9  -5   4    0.91    0.59
  -4  -5  -2    0.33    0.30
  -2  -5  -3    7.28    0.43
   4  -5  -5   12.64    0.49
  -5  -4  -1   14.14    0.55
   1  -4  -4    0.56    0.31
   5  -4  -5   20.80    0.55
  -8  -3   5    0.64    0.84
  -6  -2   8    2.15    0.64
  -3  -2  -1  157.88    1.14
  -5  -1   7    3.45    0.59
  -1  -1  -1   32.74    0.84
   1  -1  -2  256.88    1.67
  -1   0   9    0.02    0.48
  -2   0   8    0.45    0.47
   7   2   8    4.48    0.41
   5   2   7    2.56    0.47
   4   2   5    2.96    0.43
   4   2   4    6.32    0.42
   6   2   2    8.89    0.44
   8   2   1    7.86    0.44
  18   2   0   -0.07    0.52
  12   2   0    0.22    0.43
  -3  -7  -2    0.26    0.53
  -1  -7  -3    0.12    0.48
  -8  -6   2   12.81    0.57
  -5  -6  -1    9.57    0.52
   1  -6  -4    0.03    0.33
   5  -6  -5    2.53    0.55
  -8  -5   2    0.31    0.51
   1  -5  -4    8.10    0.48
   5  -5  -5   -0.08    0.48
  -7  -4   1    8.02    0.49
  -6  -4   0    0.12    0.45
  -1  -4  -3    3.76    0.41
  -4  -3  -1   30.07    0.59
   7  -3  -5   11.52    0.49
  -7  -2   6    0.94    0.80
  -6  -2   2    0.95    0.55
  -1  -2  -2   99.78    0.91
   4  -1  -3  120.10    1.14
  -3   0   7   -0.30    0.42
  -3   0   3    0.06    0.44
   2   1   9    3.58    0.55
   1   1   8   -0.02    0.41
   0   1   7   -0.38    0.46
   0   1   3    3.72    0.48
   2   1   1  111.68    1.19
  20   1  -2    0.44    0.73
   6   2   8   10.46    0.51
   4   2   6    4.11    0.35
  19   2   0    2.58    0.56
  11   2   0   12.04    0.52
  14   3   6    1.22    0.49
  16   3   5    2.08    0.54
  15   3   5    5.53    0.56
  14   3   5    0.14    0.52
  13   3   5    1.31    0.50
  16   3   4    1.24    0.45
  15   3   4    0.38    0.47
  14   3   4    1.75    0.44
  -7  -6   1    3.38    0.51
  -6  -6   0   14.95    0.55
  -3  -6  -2    0.55    0.45
  -1  -6  -3    7.35    0.48
   2  -6  -4   26.00    0.56
   6  -6  -5   -0.06    0.49
  -5  -5  -1    1.77    0.31
  -1  -5  -3    3.55    0.41
  -3  -4  -2   -0.50    0.41
   2  -4  -4    0.94    0.45
   6  -4  -5    4.06    0.48
  -7  -3   2   10.67    0.64
   0  -3  -3   18.07    0.41
   3  -3  -4    5.75    0.46
   8  -3  -5    0.38    0.41
   5  -2  -4    0.47    0.38
   9  -1  -4    0.06    0.54
   6   1  -1  203.90    2.13
   5   2   8    1.45    0.51
   4   2   7    2.29    0.47
   3   2   5    2.72    0.46
   4   2   3    8.77    0.45
   5   2   2   76.60    0.78
   7   2   1    0.92    0.43
  20   2   0    0.12    0.54
  10   2   0    2.55    0.51
  13   3   6   -0.67    0.48
  12   3   6    0.15    0.47
  12   3   5    4.96    0.45
  11   3   5   26.50    0.59
  17   3   4    0.84    0.47
  13   3   4   -0.16    0.33
  12   3   4    2.64    0.47
  16   3   3    1.66    0.46
  15   3   3    1.18    0.44
  14   3   3    2.15    0.44
  -4  -7  -1    1.35    0.39
  -2  -7  -2    0.10    0.52
   0  -7  -3    4.47    0.51
  -7  -5   1    1.22    0.42
  -6  -5   0    1.55    0.41
  -3  -5  -2    5.90    0.41
   2  -5  -4   12.34    0.48
   6  -5  -5   -0.35    0.47
  -8  -4   3   12.36    0.63
   7  -4  -5   26.25    0.57
  -5  -3   0   57.80    0.75
  -2  -3  -2    5.96    0.33
  -4  -2   0   83.21    0.91
   2  -2  -3   16.33    0.53
  17  -2  -5    1.24    0.67
  16  -2  -5    0.27    0.55
  15  -2  -5    1.17    0.56
  14  -2  -5    1.59    0.60
  13  -2  -5   19.09    0.63
  -4  -1   9    6.69    0.67
  -2   0   9   -0.32    0.53
   9   0  -3    0.08    0.68
   1   1   9    1.81    0.48
   0   1   8   18.17    0.56
  -1   1   6   10.73    0.52
  -1   1   5   12.24    0.41
  -1   1   4    8.53    0.46
   6   2   9    0.40    0.54
   3   2   6    4.44    0.43
   3   2   4   53.50    0.66
  12   3   7   -0.84    0.54
  11   3   7    0.88    0.45
  11   3   6   -0.19    0.35
  10   3   6    3.64    0.47
  10   3   5    1.70    0.46
  11   3   4   19.72    0.46
  10   3   4    1.10    0.45
  18   3   3    2.30    0.56
  17   3   3   21.37    0.62
  13   3   3   16.67    0.56
  12   3   3    0.40    0.43
  -6  -7   1    4.45    0.58
  -5  -7   0    0.06    0.46
  -8  -6   3    8.83    0.61
  -4  -6  -1    7.15    0.49
   0  -6  -3   10.14    0.51
   3  -6  -4   -0.18    0.47
   7  -5  -5   21.24    0.59
  -4  -4  -1    1.96    0.44
   0  -4  -3    2.01    0.40
   3  -4  -4    8.66    0.49
  -6  -3   1    1.07    0.44
   4  -3  -4    0.59    0.46
   9  -3  -5    2.05    0.44
  -5  -2   1   93.41    1.12
   6  -2  -4    1.29    0.43
  -5  -1   8    0.16    0.56
  -3   0   8    5.45    0.52
  -1   1   7    2.02    0.44
  10   1  -2   83.48    1.69
   5   2   9    8.13    0.58
   4   2   8   14.29    0.52
   3   2   7    2.51    0.46
   9   2   0    0.97    0.50
  10   3   7    0.41    0.47
   9   3   6   26.01    0.56
   9   3   5    3.73    0.43
   9   3   4   69.44    0.72
  11   3   3    2.30    0.42
  -3  -7  -1   -0.25    0.52
  -1  -7  -2    0.80    0.48
   1  -7  -3    0.24    0.38
  -2  -6  -2    4.50    0.48
  -8  -5   3    0.91    0.49
  -4  -5  -1   13.60    0.50
   0  -5  -3    6.48    0.46
   3  -5  -4    0.72    0.46
   8  -5  -5    0.12    0.41
  -2  -4  -2   10.74    0.48
   8  -4  -5    4.91    0.47
   1  -3  -3   39.04    0.61
  10  -3  -5    0.42    0.45
  10  -1  -4    0.06    0.53
  -4   0   6   12.24    0.55
  -4   0   5   -0.12    0.48
   3   2   8    1.74    0.44
   2   2   6    0.44    0.46
   2   2   5    9.53    0.51
   3   2   3   27.88    0.57
   6   2   1   10.93    0.51
   9   3   7    6.26    0.47
   8   3   6    1.46    0.43
   8   3   5   45.01    0.64
  10   3   3   85.70    0.79
  18   3   2    1.85    0.51
  17   3   2    1.68    0.51
  16   3   2    4.25    0.46
  15   3   2    0.37    0.42
  14   3   2    1.25    0.43
  13   3   2    8.99    0.48
   2  -7  -3    4.38    0.52
  -8  -6   4    0.30    0.52
  -7  -6   2    0.66    0.45
  -6  -6   1   11.41    0.56
  -5  -6   0   -0.38    0.43
   1  -6  -3   12.99    0.47
   4  -6  -4    3.18    0.50
  -2  -5  -2    1.02    0.42
   9  -5  -5    2.96    0.46
  -7  -4   2   10.09    0.56
  -5  -4   0   10.32    0.49
   9  -4  -5    1.13    0.49
  -3  -3  -1   58.13    0.70
  11  -3  -5    2.77    0.48
  -6  -2   9    0.13    0.70
  -7  -2   7    0.99    0.76
  -2  -2  -1   61.27    0.84
   0  -2  -2    5.53    0.47
  -4   0   7    0.15    0.52
   0   1   9    0.48    0.52
  -1   1   8   13.22    0.55
   0   1   2   95.80    1.08
   4   2   9    3.72    0.54
   2   2   7    0.56    0.45
   2   2   4   38.71    0.61
   4   2   2  102.96    0.85
   8   3   7    2.85    0.45
   7   3   6   32.73    0.59
   7   3   5   59.23    0.68
   8   3   4   38.56    0.52
   9   3   3  141.44    0.95
  19   3   2    0.05    0.54
  12   3   2    0.36    0.43
  -6  -7   2    0.39    0.55
  -5  -7   1    2.05    0.59
  -4  -7   0    1.75    0.38
  -3  -6  -1    7.98    0.49
  -1  -6  -2    4.54    0.44
   5  -6  -4    0.80    0.44
  -8  -5   4    1.53    0.58
  -7  -5   2    3.72    0.48
  -6  -5   1    6.43    0.50
  -5  -5   0    7.85    0.49
   1  -5  -3   73.27    0.69
   4  -5  -4   -0.60    0.46
  10  -5  -5    1.03    0.49
  -8  -4   4    5.07    0.59
  -6  -4   1    2.60    0.44
   1  -4  -3   -0.04    0.43
   4  -4  -4   14.76    0.41
  10  -4  -5   13.26    0.56
  -1  -3  -2   42.40    0.61
   5  -3  -4    2.55    0.46
  12  -3  -5    0.05    0.48
   3  -2  -3    1.94    0.45
   7  -2  -4   17.87    0.54
  -6  -1   6   24.73    0.86
  -6  -1   5   13.46    0.83
   2  -1  -2  239.59    1.64
  11  -1  -4   41.41    0.90
  -3   0   9   -0.19    0.57
  -4   0   4  637.71    2.83
  -2   1   6   51.91    0.74
  -2   1   5    7.63    0.47
  -1   1   3   -0.21    0.47
   3   1   0    3.76    0.66
   3   2   9    0.48    0.44
   2   2   8    1.61    0.44
   8   2   0    8.72    0.50
  18   2  -1    0.95    0.59
  17   2  -1    0.02    0.53
  16   2  -1    1.77    0.52
  15   2  -1   18.30    0.67
  14   2  -1    4.07    0.55
   8   3   8    2.15    0.53
   7   3   7    1.59    0.43
   6   3   6   22.34    0.52
   7   3   4   16.50    0.50
   8   3   3    5.01    0.46
  11   3   2   68.46    0.74
  -2  -7  -1    1.27    0.48
   0  -7  -2    5.26    0.40
   3  -7  -3   -0.23    0.50
   2  -6  -3    2.34    0.43
  11  -5  -5   -0.41    0.58
  -8  -4   7    3.37    1.08
  11  -4  -5    1.14    0.50
   2  -3  -3    1.32    0.42
  14  -3  -5   17.81    0.66
  13  -3  -5    6.44    0.51
  -5  -1   9   -0.08    0.61
  -6  -1   7    4.07    0.66
  -2  -1   0   55.77    1.11
  -2   1   7   15.45    0.53
   1   2   7    1.49    0.43
   1   2   6    9.59    0.47
   1   2   5    0.96    0.46
   5   2   1  121.21    1.03
  19   2  -1    0.71    0.62
  13   2  -1    0.28    0.55
   7   3   8   13.93    0.60
   6   3   7    5.20    0.48
   6   3   5    5.53    0.34
  10   3   2   28.22    0.58
  17   3   1    0.16    0.49
  16   3   1    0.07    0.46
  15   3   1    1.23    0.50
  -3  -7   0   -0.17    0.48
  -7  -6   3    2.69    0.51
  -4  -6   0    0.60    0.48
   6  -6  -4    1.11    0.47
  -8  -5   5    0.20    0.62
  -3  -5  -1    0.06    0.31
  -1  -5  -2   35.66    0.55
   5  -5  -4   14.99    0.43
  -3  -4  -1   11.60    0.42
  -1  -4  -2    0.54    0.40
   5  -4  -4   41.98    0.53
  13  -4  -5    0.94    0.52
  12  -4  -5    0.33    0.48
  -7  -3   3    4.89    0.58
   6  -3  -4    2.12    0.45
   8  -2  -4    0.03    0.48
  12  -1  -4   30.81    0.84
  -4   0   8   14.36    0.63
  -1   1   9    0.42    0.51
  -2   1   4   45.23    0.71
   1   1   1   32.13    0.84
   2   2   9    0.40    0.46
   1   2   4   32.50    0.60
   2   2   3    7.78    0.35
   3   2   2   77.93    0.81
   6   3   8    0.69    0.52
   5   3   7   10.89    0.49
   5   3   6    3.26    0.46
   5   3   5    4.96    0.44
   6   3   4    0.49    0.31
   7   3   3    4.38    0.46
   9   3   2   35.44    0.63
  19   3   1   15.76    0.68
  18   3   1    2.62    0.51
  14   3   1    0.85    0.45
  13   3   1    1.34    0.41
  -5  -7   2   -0.32    0.55
  -4  -7   1   -0.57    0.52
  -1  -7  -1    0.24    0.53
   1  -7  -2    6.20    0.40
   4  -7  -3    0.17    0.37
  -6  -6   2    0.62    0.48
  -5  -6   1    7.43    0.52
  -2  -6  -1   11.08    0.53
   0  -6  -2   25.67    0.58
   3  -6  -3    3.06    0.48
   7  -6  -4    3.44    0.54
  -8  -5   6    3.16    0.71
   2  -5  -3   10.51    0.44
   6  -5  -4    3.53    0.47
  -8  -4   5    4.61    0.69
   2  -4  -3    1.04    0.44
   6  -4  -4   18.68    0.49
  14  -4  -5    0.16    0.53
  -4  -3   0    0.34    0.31
  19  -1  -4    0.69    0.79
  13  -1  -4    6.34    0.64
   5   0  -2   21.95    1.04
  -2   1   8    1.67    0.47
   1   2   8    0.82    0.42
   7   2   0   40.06    0.77
  20   2  -1    1.66    0.63
  12   2  -1    2.84    0.48
   5   3   8    8.91    0.54
  12   3   1   36.06    0.63
  14   4   5    1.03    0.49
   2  -7  -2    2.03    0.48
  -7  -6   4    2.15    0.62
   8  -6  -4    0.55    0.54
  -7  -5   3    0.29    0.48
  -4  -5   0    7.32    0.49
  -8  -4   6   12.82    0.93
  -4  -4   0   -0.35    0.45
  -5  -3   1   20.83    0.61
   0  -3  -2   27.25    0.55
   7  -3  -4    8.26    0.50
  -7  -2   8    2.22    0.80
  -3  -2   0   17.33    0.60
   1  -2  -2    6.65    0.49
   4  -2  -3   33.10    0.63
  -6  -1   8    3.33    0.65
   0  -1  -1  915.61    3.40
  18  -1  -4    6.87    0.84
  10   0  -3   -0.02    0.63
   1   2   9    4.11    0.51
   0   2   7    7.18    0.47
   0   2   6    5.59    0.46
   0   2   5   24.23    0.58
   4   3   7    3.18    0.47
   4   3   6   -0.74    0.40
   4   3   5    1.23    0.42
   5   3   4   -0.44    0.31
   6   3   3    0.34    0.43
   8   3   2    3.76    0.36
  11   3   1  101.28    0.89
  12   4   6    0.47    0.54
  13   4   5    0.10    0.54
  12   4   5    0.20    0.52
  15   4   4   11.73    0.58
  14   4   4    1.64    0.46
  -2  -7   0    7.41    0.53
   0  -7  -1    1.19    0.52
  -3  -6   0    1.83    0.47
   1  -6  -2    7.52    0.45
   4  -6  -3    1.50    0.46
   9  -6  -4    0.27    0.52
  -6  -5   2    0.15    0.41
  -5  -5   1   -0.27    0.47
  -2  -5  -1   12.25    0.50
   0  -5  -2   22.59    0.42
   3  -5  -3    0.05    0.42
   7  -5  -4   13.32    0.42
  -7  -4   3    0.64    0.45
   0  -4  -2    0.10    0.41
   7  -4  -4   24.08    0.55
  -6  -3   2   -0.04    0.47
  -2  -3  -1   19.43    0.45
   3  -3  -3    0.11    0.32
   9  -2  -4   -0.01    0.40
  17  -1  -4    4.58    0.71
  15  -1  -4    0.37    0.59
  14  -1  -4   14.06    0.69
  -4   0   9   -0.23    0.53
  -5   0   7   -0.36    0.52
  -5   0   6    3.08    0.54
  -2   1   9    0.36    0.47
  -3   1   7    2.63    0.44
  -3   1   6    4.15    0.48
   0   2   8    2.46    0.46
   4   2   1   45.44    0.73
  11   2  -1    4.20    0.49
   4   3   8    8.28    0.57
   7   3   2    0.39    0.43
  10   3   1    3.74    0.44
  11   4   6    2.06    0.38
  10   4   6    1.42    0.48
  11   4   5   -0.55    0.49
  13   4   4    2.82    0.51
  12   4   4    1.09    0.44
  -3  -7   1   -0.34    0.49
   3  -7  -2    0.33    0.49
  -6  -6   3   -0.09    0.51
  -4  -6   1    3.63    0.44
  -1  -6  -1   12.22    0.53
   8  -5  -4    1.71    0.48
  -6  -4   2    6.53    0.47
  -5  -4   1    8.07    0.47
  -2  -4  -1   -0.10    0.31
   3  -4  -3   21.73    0.45
   8  -3  -4    0.19    0.46
  -1  -2  -1    0.19    0.46
  10  -2  -4   21.06    0.62
  16  -1  -4    3.10    0.63
  -3   1   8    5.26    0.56
  -3   1   5    1.16    0.43
   0   2   4  133.43    0.96
   1   2   3  112.63    0.86
   3   3   7    2.08    0.48
   3   3   6    0.33    0.40
   3   3   5   -0.01    0.40
   4   3   4    7.39    0.35
   5   3   3   -0.24    0.42
   9   4   7    4.87    0.49
   9   4   6    0.09    0.46
  10   4   5    6.17    0.48
  11   4   4    0.50    0.46
  16   4   3    2.22    0.59
  15   4   3    2.95    0.54
  14   4   3   -0.17    0.43
  -4  -7   2    7.56    0.60
  -1  -7   0    1.74    0.48
   1  -7  -1    0.40    0.51
  -5  -6   2    0.18    0.48
   2  -6  -2    0.61    0.41
   5  -6  -3    1.25    0.34
  -7  -5   4   11.56    0.65
  -3  -5   0   94.65    0.80
   1  -5  -2    2.52    0.41
   4  -5  -3    1.55    0.44
   9  -5  -4    1.82    0.48
   8  -4  -4    5.26    0.45
   4  -3  -3   59.18    0.68
  -5   0   8   13.01    0.68
  -5   0   5   -0.03    0.46
  -2   1   3  245.00    1.51
   5   1  -1    0.43    0.59
   9   1  -2   76.30    1.95
   0   2   9    2.36    0.56
  -1   2   7    1.27    0.47
  -1   2   6    4.45    0.47
   2   2   2  233.70    1.26
  10   2  -1    8.78    0.62
   3   3   8    1.04    0.45
   9   3   1    2.90    0.47
  17   3   0    0.35    0.60
  16   3   0   -0.06    0.56
   8   4   7    1.80    0.52
   8   4   6    1.15    0.46
   9   4   5    3.61    0.37
  10   4   4    0.04    0.47
  13   4   3    8.37    0.52
  12   4   3    6.92    0.48
   4  -7  -2    7.25    0.49
  -2  -6   0   12.93    0.52
   0  -6  -1    5.72    0.47
   6  -6  -3    0.14    0.48
  -1  -5  -1  138.79    0.93
  10  -5  -4    0.22    0.47
   1  -4  -2   25.53    0.54
   4  -4  -3    0.80    0.44
   9  -4  -4    2.94    0.47
   1  -3  -2   11.75    0.47
   9  -3  -4    2.03    0.44
  -6  -2   3    9.64    0.81
  -4  -2   1   20.20    0.72
   5  -2  -3   -0.12    0.40
  -6  -1   9    8.15    0.80
   3  -1  -2   52.79    0.87
  -4   0   3   -0.12    0.53
  -3   0   2   76.35    1.50
  -3   1   9    0.99    0.53
  -1   1   2  252.13    1.63
  -1   2   8   -0.04    0.47
  -1   2   5   25.83    0.59
   6   2   0  104.58    1.05
   2   3   7   -0.12    0.44
   2   3   6    2.73    0.45
   3   3   4   17.93    0.52
   4   3   3   13.51    0.48
   6   3   2   22.72    0.53
  19   3   0    3.02    0.63
  18   3   0    0.97    0.57
  15   3   0    0.76    0.46
  14   3   0   -0.16    0.45
   7   4   7    3.91    0.51
   7   4   6    0.03    0.46
   8   4   5    8.50    0.47
   9   4   4    6.56    0.51
  11   4   3    0.32    0.46
  -2  -7   1   -0.43    0.50
   2  -7  -1    0.16    0.49
   5  -7  -2    0.04    0.51
  -6  -6   4    0.86    0.58
   3  -6  -2    4.61    0.45
   7  -6  -3    3.54    0.48
  -4  -5   1   11.69    0.52
   5  -5  -3   70.99    0.69
  11  -5  -4    0.72    0.48
  -3  -4   0    1.80    0.45
  10  -4  -4    2.63    0.46
  -7  -3   4    8.05    0.75
  -3  -3   0   31.69    0.61
  -1  -3  -1   52.69    0.68
  10  -3  -4    0.52    0.41
   2  -2  -2    2.63    0.46
  -5   0   9    0.09    0.59
  -3   1   4  111.20    1.02
  -1   2   9    0.81    0.54
   2   3   8   -0.20    0.45
   2   3   5   12.75    0.53
   8   3   1    0.57    0.45
  13   3   0   36.24    0.67
   7   4   5    6.05    0.47
   8   4   4    6.20    0.47
  10   4   3    3.45    0.47
  17   4   2   14.04    0.62
  16   4   2    5.20    0.54
  15   4   2    2.32    0.51
  14   4   2    1.05    0.54
  -4  -7   3    0.00    0.53
  -3  -7   2   -0.19    0.57
   0  -7   0   -0.19    0.47
  -3  -6   1    8.27    0.50
  -7  -5   5   20.36    0.81
  -6  -5   3    3.17    0.50
  -5  -5   2   59.90    0.74
   2  -5  -2    2.08    0.30
   6  -5  -3    3.98    0.44
  13  -5  -4    0.60    0.52
  12  -5  -4    0.30    0.55
  -7  -4   4   22.18    0.66
  -1  -4  -1   48.68    0.57
   5  -4  -3   91.64    0.79
  11  -4  -4    0.65    0.42
   5  -3  -3   13.52    0.52
  11  -3  -4    0.33    0.46
  -6  -1   4    3.74    0.93
  11   0  -3   -0.04    0.67
  -4   1   7   17.38    0.58
  -4   1   6   13.63    0.52
  -2   2   7   11.72    0.48
  -1   2   4   38.93    0.62
   0   2   3  106.73    0.90
   3   2   1  158.63    1.18
   1   3   7    0.80    0.45
   1   3   6   14.87    0.48
   5   3   2   34.98    0.60
  12   3   0   11.70    0.50
   6   4   7    4.11    0.38
   6   4   6    0.95    0.33
   6   4   5    1.34    0.40
   9   4   3   45.60    0.64
  13   4   2    0.03    0.46
   3  -7  -1   -0.77    0.51
   6  -7  -2    0.34    0.38
  -6  -6   5    0.27    0.61
  -5  -6   3    0.48    0.47
  -4  -6   2    3.45    0.48
  -1  -6   0   15.61    0.56
   1  -6  -1    1.50    0.40
   4  -6  -2    3.38    0.44
   8  -6  -3   10.04    0.52
  -2  -5   0   19.55    0.56
   0  -5  -1    8.85    0.49
  -4  -4   1    0.09    0.44
   2  -4  -2   16.09    0.49
  12  -4  -4    2.86    0.50
  -5  -2   2   15.38    0.65
   6  -2  -3    9.15    0.47
  -3  -1   1    6.07    0.80
  -4   1   8   12.78    0.59
  -2   2   8    0.42    0.49
  -2   2   6   38.78    0.67
   1   2   2   97.24    0.90
   9   2  -1   25.50    0.69
   1   3   8    0.21    0.47
   2   3   4    2.08    0.44
   3   3   3  202.74    1.08
   7   3   1    6.05    0.46
  11   3   0   28.88    0.61
   5   4   8    0.01    0.50
   5   4   7    0.94    0.49
   5   4   6   -0.30    0.44
   7   4   4    4.39    0.34
  12   4   2    0.69    0.43
  -1  -7   1   -0.12    0.36
   1  -7   0    2.08    0.51
   9  -6  -3    2.12    0.48
  -7  -5   6    2.78    0.68
   3  -5  -2   32.47    0.56
   7  -5  -3    0.92    0.47
  -6  -4   3    3.29    0.52
  -5  -4   2   17.86    0.63
   6  -4  -3    2.80    0.47
  14  -4  -4    4.96    0.55
  13  -4  -4    2.28    0.53
  -4  -3   1    1.02    0.42
   2  -3  -2    4.28    0.33
  13  -3  -4    2.36    0.51
  12  -3  -4    1.50    0.46
  18  -2  -4    8.61    0.75
  17  -2  -4    1.90    0.59
  16  -2  -4    1.11    0.59
  15  -2  -4    3.17    0.56
  -5   0   4   48.54    0.99
  -4   1   9    6.65    0.64
  -4   1   5   38.10    0.69
   0   1   1  909.03    3.40
   2   1   0   55.03    1.11
  -2   2   9    2.89    0.48
  -2   2   5   47.06    0.69
   5   2   0   42.34    0.74
   1   3   9   -0.29    0.52
   1   3   5   93.99    0.75
   5   4   5    4.87    0.43
   6   4   4    0.60    0.42
   8   4   3    1.87    0.31
  11   4   2   25.81    0.55
  -3  -7   3   -0.03    0.55
  -2  -7   2    1.56    0.47
   4  -7  -1    0.82    0.45
  -2  -6   1    1.67    0.48
   2  -6  -1    2.06    0.43
   5  -6  -2    0.23    0.40
  11  -6  -3    0.07    0.48
  10  -6  -3    9.58    0.54
  -3  -5   1  137.36    0.99
   8  -5  -3    0.46    0.42
  -2  -4   0    0.45    0.43
   0  -4  -1    3.46    0.44
  16  -4  -4    1.08    0.56
  15  -4  -4    0.42    0.51
  -6  -3   3    0.24    0.52
   6  -3  -3   -0.02    0.45
  15  -3  -4   14.12    0.61
  14  -3  -4    1.01    0.46
  -2  -2   0   14.46    0.60
   0  -2  -1    0.66    0.32
  -7  -1   7    9.62    0.77
  -6   0   8    4.42    0.60
  -6   0   7    0.07    0.44
  -6   0   6   61.72    1.04
   0   3   8    0.91    0.47
   0   3   7    4.89    0.49
   0   3   6    0.48    0.43
   4   3   2    9.31    0.47
  10   3   0    0.50    0.42
   4   4   8    0.49    0.54
   4   4   7    0.57    0.34
   4   4   6    1.14    0.44
   7   4   3    7.58    0.47
  10   4   2    4.52    0.46
   0  -7   1    1.27    0.50
   2  -7   0    7.53    0.54
   5  -7  -1    1.19    0.51
  -5  -6   4   -0.02    0.47
  -3  -6   2    5.10    0.52
   0  -6   0    2.73    0.43
   6  -6  -2    0.95    0.47
  -6  -5   4    4.11    0.50
  -1  -5   0   19.26    0.50
   1  -5  -1    1.07    0.42
   4  -5  -2    9.17    0.46
  -7  -4   5   26.82    0.80
   3  -4  -2   76.04    0.72
   7  -4  -3    0.38    0.45
  -5  -3   2   24.25    0.63
  -2  -3   0   42.27    0.66
   0  -3  -1    1.47    0.41
  17  -3  -4    3.91    0.55
  16  -3  -4    0.67    0.52
  -7  -2   5    3.65    1.18
   3  -2  -2    0.86    0.46
   7  -2  -3   40.36    0.66
  -7  -1   8    2.23    0.69
  -7  -1   6   18.25    1.02
   1  -1  -1   35.61    0.87
  -3   2   8   -0.13    0.49
  -3   2   7    3.79    0.47
   0   3   9    1.26    0.57
   1   3   4   73.71    0.73
   2   3   3   62.47    0.70
   6   3   1    3.68    0.43
   3   4   7    7.65    0.56
   4   4   5    1.23    0.42
   5   4   4    5.52    0.44
   9   4   2   14.92    0.51
  18   4   1    5.24    0.59
  17   4   1    3.45    0.57
  16   4   1    0.27    0.48
  15   4   1    9.74    0.54
  14   4   1    5.63    0.49
  11   5   5   14.10    0.65
  13   5   4    3.10    0.53
  -1  -7   2    5.68    0.49
  -4  -6   3    0.57    0.47
   3  -6  -1    8.87    0.46
  -5  -5   3   68.20    0.81
  -4  -5   2    8.72    0.48
   9  -5  -3    1.17    0.42
   3  -3  -2    1.21    0.41
   7  -3  -3    4.66    0.47
   4  -1  -2   11.80    0.56
  -6   0   9   -0.03    0.60
  -5   1   8    0.38    0.51
  -5   1   7    3.70    0.48
  -3   1   3   94.43    1.02
  -3   2   6    6.21    0.51
  -2   2   4   -0.04    0.42
  -1   2   3   25.19    0.57
   8   2  -1   16.31    0.67
   0   3   5   13.37    0.42
   9   3   0    1.07    0.43
   3   4   8    0.22    0.41
   3   4   6    2.18    0.43
   6   4   3    0.18    0.45
  13   4   1    0.97    0.46
   9   5   6    5.91    0.45
  10   5   5   -0.03    0.47
  12   5   4    1.05    0.53
  -2  -7   3    6.71    0.61
   1  -7   1    0.18    0.52
   3  -7   0    0.45    0.47
   6  -7  -1    4.00    0.46
  -5  -6   5    1.25    0.61
  -1  -6   1    1.52    0.46
   1  -6   0   14.46    0.54
   7  -6  -2    0.15    0.44
   2  -5  -1    4.33    0.41
   5  -5  -2   62.01    0.67
  10  -5  -3    0.11    0.48
  -3  -4   1  131.08    0.98
   8  -4  -3   14.60    0.47
  12   0  -3    0.01    0.67
  -5   1   6   28.91    0.64
  -4   1   4  126.44    1.12
  -3   2   9    0.15    0.50
   2   2   1   61.17    0.76
  -1   3   8    6.52    0.51
  -1   3   7   13.74    0.46
  -1   3   6   25.92    0.58
   3   3   2  102.53    0.84
   2   4   8    0.59    0.47
   2   4   7    4.39    0.52
   3   4   5    0.13    0.42
   4   4   4    9.66    0.44
   8   4   2    2.35    0.33
  12   4   1    0.78    0.42
   8   5   6    6.21    0.44
   9   5   5    0.85    0.39
  11   5   4    1.50    0.38
  10   5   4    4.10    0.49
  14   5   3    0.05    0.55
   4  -7   0    0.97    0.46
   7  -7  -1    2.13    0.54
   4  -6  -1    2.74    0.44
   8  -6  -2   14.94    0.56
  -6  -5   5   -0.26    0.56
  -2  -5   1    4.82    0.49
  12  -5  -3    0.27    0.44
  11  -5  -3    4.11    0.44
  -7  -4   6   13.42    0.79
  -1  -4   0   53.54    0.67
   1  -4  -1   22.61    0.45
   4  -4  -2    6.52    0.36
   9  -4  -3    0.17    0.42
  -7  -3   5   10.13    0.73
   8  -3  -3    4.45    0.46
   8  -2  -3    0.82    0.43
  -7  -1   9    0.18    0.69
  -1  -1   0  138.07    1.60
  -6   0   5    0.27    0.51
  -5   1   9    0.20    0.50
  -2   1   2  236.66    1.64
  -3   2   5   19.47    0.56
   0   2   2    5.51    0.44
  17   2  -2   16.82    0.96
  16   2  -2   21.79    0.97
  -1   3   9    0.54    0.52
   0   3   4    4.04    0.44
   5   3   1  103.64    0.88
   8   3   0   12.24    0.48
  17   3  -1    0.19    0.54
  16   3  -1    0.43    0.53
   2   4   6    7.74    0.44
   5   4   3   -0.25    0.45
   7   4   2    7.45    0.50
  11   4   1   98.93    0.91
   7   5   6    0.10    0.45
   8   5   5    1.04    0.34
   9   5   4    0.17    0.50
  13   5   3    4.45    0.54
  12   5   3    0.29    0.44
   0  -7   2    4.38    0.52
   2  -7   1    1.93    0.52
  -4  -6   4    3.27    0.50
  -3  -6   3    2.88    0.44
  -2  -6   2    0.06    0.42
   2  -6   0   12.62    0.47
   9  -6  -2   27.73    0.62
   0  -5   0   -0.46    0.32
   6  -5  -2    0.55    0.40
  14  -5  -3    1.37    0.58
  13  -5  -3   -0.34    0.51
  -6  -4   4   17.75    0.67
  -4  -4   2    7.40    0.47
  10  -4  -3   -0.06    0.41
   4  -3  -2   17.76    0.51
   6   0  -2   31.45    1.12
  20   0  -3   -0.11    0.89
  -4   2   8   10.33    0.56
  -4   2   7    7.13    0.48
   4   2   0   82.16    0.94
  18   2  -2    6.25    0.84
  15   2  -2    5.08    0.69
  -1   3   5    3.73    0.46
   1   3   3   34.78    0.50
  19   3  -1    0.03    0.66
  18   3  -1    0.40    0.54
  15   3  -1    6.23    0.53
   1   4   8    0.07    0.46
   1   4   7    0.11    0.50
   2   4   5    2.68    0.43
   3   4   4   23.91    0.52
  10   4   1    1.90    0.45
   6   5   6    1.11    0.48
   7   5   5    4.29    0.51
   8   5   4    0.30    0.44
  11   5   3    0.90    0.47
  -1  -7   3    0.73    0.55
   5  -7   0    0.06    0.54
   0  -6   1    4.52    0.45
   5  -6  -1    7.26    0.35
  10  -6  -2   -0.77    0.51
  -6  -5   6    2.69    0.64
  -5  -5   4   14.13    0.59
  -3  -5   2   29.12    0.62
   3  -5  -1  145.41    0.88
   7  -5  -2    3.45    0.47
  -7  -4   7   12.20    0.93
  -5  -4   3   89.96    0.92
   5  -4  -2   20.20    0.54
  11  -4  -3    6.93    0.50
  -3  -3   1    0.23    0.42
   1  -3  -1   -0.13    0.28
   9  -3  -3    1.17    0.46
  -3  -2   1   27.50    0.75
   1  -2  -1   49.26    0.75
   4  -2  -2    6.51    0.36
   9  -2  -3    1.18    0.51
  10  -1  -3   -0.07    0.52
  13   0  -3    0.00    0.69
  -5   1   5   43.12    0.73
  -4   2   9    0.22    0.54
  -4   2   6    1.44    0.44
  19   2  -2   -0.12    0.83
  14   2  -2    1.64    0.67
  -2   3   9    0.25    0.49
  -2   3   8    0.70    0.46
  -2   3   7   -0.12    0.43
  -2   3   6    0.68    0.43
  14   3  -1    2.99    0.47
   1   4   6   12.19    0.54
   4   4   3   -0.10    0.43
   6   4   2    4.46    0.48
   9   4   1   23.42    0.56
   5   5   6    0.58    0.46
   6   5   5    0.42    0.47
  10   5   3    0.56    0.47
   1  -7   2    0.61    0.50
   3  -7   1    0.67    0.53
   6  -7   0    8.46    0.51
   6  -6  -1   11.23    0.49
  12  -6  -2   -0.59    0.50
  11  -6  -2    1.18    0.54
  -4  -5   3    0.47    0.42
   1  -5   0   20.13    0.51
   2  -4  -1    0.65    0.33
  12  -4  -3    3.08    0.44
  -1  -3   0   16.54    0.52
  10  -3  -3    0.44    0.49
  -3   2   4   29.00    0.58
  -2   2   3   15.78    0.53
   7   2  -1    9.95    0.55
   2   3   2    6.32    0.32
   4   3   1   31.65    0.58
   7   3   0   22.95    0.57
  13   3  -1   23.95    0.64
   1   4   5   14.53    0.48
   2   4   4    2.26    0.38
  17   4   0    1.25    0.61
  16   4   0   -0.01    0.59
   4   5   7   -0.09    0.53
   7   5   4    2.01    0.44
   9   5   3    6.31    0.48
  15   5   2    3.59    0.50
  14   5   2    0.36    0.53
  13   5   2   -0.02    0.47
   0  -7   3    4.95    0.57
  -4  -6   5    0.44    0.55
  -1  -6   2    7.77    0.48
   1  -6   1   14.96    0.52
   3  -6   0    2.31    0.32
  -1  -5   1    0.13    0.33
   4  -5  -1   12.40    0.45
   8  -5  -2   -0.61    0.47
  -2  -4   1    1.27    0.47
   0  -4   0    7.00    0.45
   6  -4  -2    6.44    0.47
  13  -4  -3   32.12    0.65
   5  -3  -2   24.12    0.54
  -1  -2   0    3.11    0.51
  10  -2  -3    8.19    0.53
  -7   0   8    1.10    0.59
  -7   0   7    0.03    0.51
  19   0  -3   -0.09    0.85
  -6   1   8    3.60    0.56
  -6   1   7    3.77    0.50
  -4   2   5    9.16    0.55
   1   2   1    0.25    0.46
  20   2  -2    0.81    0.97
  -2   3   5    4.80    0.49
  -1   3   4    5.71    0.38
   0   3   3   18.25    0.53
  12   3  -1    5.59    0.54
   0   4   8    1.07    0.38
   0   4   7    2.91    0.37
   0   4   6    5.48    0.47
   3   4   3    0.33    0.39
   5   4   2   21.81    0.55
   8   4   1   -0.11    0.46
  18   4   0    1.56    0.56
  15   4   0    0.91    0.48
  14   4   0    1.90    0.54
   4   5   6   -0.37    0.46
   5   5   5   -0.30    0.44
   6   5   4    3.62    0.45
   8   5   3    1.59    0.45
  12   5   2    0.37    0.48
   2  -7   2    0.57    0.51
   4  -7   1    0.62    0.54
   7  -7   0    0.43    0.45
  -3  -6   4   -0.22    0.48
  -2  -6   3    2.13    0.50
   4  -6   0    0.61    0.40
   7  -6  -1    4.68    0.35
   9  -5  -2    1.80    0.47
  17  -4  -3    0.23    0.52
  16  -4  -3    2.22    0.52
  15  -4  -3   41.19    0.73
  14  -4  -3   -0.20    0.45
  -6  -3   4    2.08    0.63
  -4  -3   2   17.61    0.57
  11  -3  -3    0.99    0.42
  11  -1  -3   12.48    0.64
  -7   0   9   -0.22    0.60
  14   0  -3   -0.08    0.62
  -6   1   9    7.91    0.65
  -6   1   6   23.82    0.68
  -5   2   8    0.64    0.47
  13   2  -2    0.33    0.63
  -3   3   8    7.25    0.53
  -3   3   7    0.10    0.44
  13   4   0   28.14    0.66
   3   5   7   -0.06    0.50
   4   5   5    6.12    0.46
  11   5   2    0.67    0.47
   5  -7   1    1.79    0.46
   0  -6   2   25.99    0.56
   8  -6  -1   18.25    0.54
  -5  -5   5    0.23    0.49
  -2  -5   2    2.36    0.46
   2  -5   0   20.07    0.51
   5  -5  -1    0.14    0.41
  10  -5  -2    1.40    0.45
  -6  -4   5    3.24    0.56
   3  -4  -1  130.65    0.82
   7  -4  -2    9.12    0.48
  -5  -3   3   12.74    0.68
   2  -3  -1   32.26    0.51
  12  -3  -3   14.73    0.50
   5  -2  -2   15.44    0.52
  11  -2  -3   35.89    0.64
  -2   0   1   -0.03    0.63
  18   0  -3    0.11    0.68
  15   0  -3    0.11    0.62
   4   1  -1   91.58    1.68
  -5   2   9    0.28    0.56
  -5   2   7    4.90    0.49
  -1   2   2    5.94    0.38
  -3   3   6    0.04    0.42
   1   3   2   42.40    0.61
   6   3   0   12.71    0.48
  11   3  -1    9.47    0.52
  -1   4   8    1.85    0.50
  -1   4   7   15.62    0.57
   0   4   5   15.29    0.52
   1   4   4    8.00    0.46
   7   4   1    0.33    0.44
  12   4   0   -0.10    0.44
   3   5   6   -0.15    0.42
   5   5   4   -0.18    0.38
   7   5   3    1.16    0.42
  10   5   2    0.41    0.45
   1  -7   3    0.21    0.46
   3  -7   2   -0.34    0.53
   2  -6   1   10.26    0.40
   5  -6   0   -0.14    0.43
   9  -6  -1    0.73    0.46
  -4  -5   4    0.01    0.46
  -3  -5   3    0.33    0.43
   0  -5   1    9.89    0.50
  11  -5  -2    0.30    0.47
  -3  -4   2   76.59    0.79
  -7  -3   6    4.36    0.72
   6  -3  -2   -0.04    0.41
  14  -3  -3    6.65    0.49
  13  -3  -3   14.45    0.54
  12  -2  -3   12.32    0.55
  -4  -1   2   12.03    1.17
   2  -1  -1  588.69    2.77
  12  -1  -3   36.23    0.82
  -7   0   6    8.41    0.68
  17   0  -3    0.06    0.74
  16   0  -3    0.02    0.68
  -5   1   4   30.55    0.73
  -4   1   3  114.53    1.14
  -1   1   1   35.66    0.88
  -5   2   6   13.82    0.51
   3   2   0   17.19    0.51
  -2   3   4    7.95    0.48
   3   3   1   58.53    0.65
  -1   4   6    7.88    0.50
   2   4   3    8.77    0.46
   4   4   2    0.29    0.42
  11   4   0    3.97    0.43
   2   5   7    4.00    0.51
   3   5   5    0.89    0.44
   6   5   3    1.85    0.46
   9   5   2    0.42    0.46
  16   5   1   -0.24    0.55
  15   5   1   -0.56    0.55
   6  -7   1   10.53    0.57
  -3  -6   5    7.84    0.59
  -2  -6   4   24.70    0.65
  -1  -6   3   13.17    0.54
  10  -6  -1    0.12    0.50
   6  -5  -1    6.71    0.42
  13  -5  -2   18.41    0.57
  12  -5  -2   -0.33    0.43
  -5  -4   4   41.34    0.78
  -4  -4   3    1.39    0.42
  -1  -4   1   24.12    0.56
   1  -4   0   55.86    0.66
   4  -4  -1    0.09    0.42
   8  -4  -2    1.91    0.32
  -2  -3   1   32.45    0.62
   0  -3   0    0.29    0.41
  18  -3  -3   -0.17    0.53
  17  -3  -3    4.68    0.51
  16  -3  -3   -0.02    0.44
  15  -3  -3    0.99    0.48
  -4  -2   2    6.27    0.59
   2  -2  -1   78.04    0.82
  20  -1  -3   -0.39    0.68
   6   2  -1   15.29    0.68
  12   2  -2    2.28    0.68
  -4   3   8    0.99    0.51
  -4   3   7   -0.06    0.45
  -3   3   5    7.62    0.51
  -1   3   3   39.14    0.60
  10   3  -1    2.38    0.45
  -2   4   8    3.40    0.50
   6   4   1   -0.29    0.45
  10   4   0    0.17    0.46
   2   5   6    0.92    0.35
   4   5   4    0.30    0.30
   8   5   2    4.37    0.48
  14   5   1   -0.39    0.50
  13   5   1   -0.32    0.52
   2  -7   3    0.12    0.46
   4  -7   2    2.06    0.56
   7  -7   1    1.45    0.53
   1  -6   2    5.13    0.49
   3  -6   1    8.76    0.46
   6  -6   0   17.60    0.47
  12  -6  -1    0.33    0.56
  11  -6  -1    2.44    0.45
  -5  -5   6    2.89    0.56
  -1  -5   2    2.37    0.45
   3  -5   0   93.80    0.69
   7  -5  -1    1.85    0.44
  15  -5  -2    0.34    0.53
  14  -5  -2    0.76    0.48
   9  -4  -2    0.75    0.42
   3  -3  -1   -0.13    0.38
   7  -3  -2   10.21    0.50
   6  -2  -2    0.67    0.41
  19  -2  -3    1.29    0.61
  13  -2  -3   -0.13    0.43
  -7  -1   5    2.74    1.02
  19  -1  -3   -0.19    0.61
  13  -1  -3    1.85    0.55
  -6   1   5   12.87    0.65
   1   1   0  138.34    1.60
  -4   2   4    2.54    0.41
  -3   2   3    2.06    0.45
  -2   4   7    6.72    0.48
  -1   4   5    1.02    0.43
   0   4   4    6.20    0.42
   3   4   2   -0.22    0.41
   1   5   7    0.11    0.40
   2   5   5    0.56    0.44
   3   5   4   10.32    0.45
   5   5   3    8.28    0.48
  12   5   1    0.33    0.48
   9   6   4    0.08    0.50
   5  -7   2    2.69    0.49
   7  -6   0   35.76    0.58
  -5  -5   7    0.74    0.65
   1  -5   1  138.86    0.90
  -6  -4   6    9.03    0.67
  10  -4  -2    2.74    0.45
  18  -1  -3   28.61    0.82
  15  -1  -3    0.83    0.52
  14  -1  -3    4.11    0.56
  -6   0   4    8.34    0.66
  -5   0   3    0.08    0.55
  -7   1   9    0.08    0.63
  -7   1   8    2.38    0.53
  -7   1   7    9.48    0.63
  -3   1   2   52.29    0.87
  -6   2   9   -0.19    0.57
  -6   2   8    1.41    0.49
  -6   2   7    1.16    0.49
  -5   2   5    1.50    0.43
  -4   3   6    1.25    0.41
   0   3   2   27.72    0.54
   2   3   1   21.66    0.51
   5   3   0   59.20    0.73
   9   3  -1    2.12    0.51
  -2   4   6    0.42    0.46
   1   4   3    2.46    0.41
   9   4   0   10.27    0.50
   1   5   6    0.23    0.36
   7   5   2   -0.37    0.44
  11   5   1    0.08    0.48
   6   6   5    0.31    0.55
   8   6   4    0.83    0.55
  11   6   3    0.85    0.54
   3  -7   3   -0.57    0.45
  -2  -6   5    4.82    0.52
  -1  -6   4    0.34    0.53
   0  -6   3   11.22    0.51
   2  -6   2    3.93    0.45
   4  -6   1    7.77    0.36
   8  -6   0    1.43    0.47
  -4  -5   5   10.47    0.57
  -2  -5   3   10.11    0.52
   4  -5   0    6.04    0.43
   8  -5  -1    2.47    0.41
   2  -4   0    0.15    0.42
   5  -4  -1    7.95    0.36
  11  -4  -2    7.83    0.46
   8  -3  -2    3.15    0.45
  -6  -2   4    1.21    0.65
  -5  -2   3   -0.15    0.60
  -8  -1   8    1.03    0.85
  17  -1  -3    4.51    0.58
  16  -1  -3   17.73    0.67
   0   2   1    0.56    0.33
  -5   3   8    0.34    0.52
  -3   3   4    5.31    0.46
  -3   4   8    1.25    0.56
   5   4   1   13.38    0.43
   0   5   7    0.33    0.50
   1   5   5    2.60    0.47
   4   5   3    1.95    0.41
   6   5   2    1.23    0.40
  10   5   1    3.74    0.45
   5   6   5    2.10    0.48
   7   6   4   -0.29    0.52
  10   6   3   -0.21    0.45
   6  -7   2   12.97    0.57
   5  -6   1    9.63    0.49
   9  -6   0    0.06    0.44
  -3  -5   4    1.11    0.46
   2  -5   1   11.63    0.51
   9  -5  -1   11.96    0.50
  -2  -4   2   16.41    0.51
   0  -4   1    3.30    0.45
  12  -4  -2    2.65    0.47
  -7  -3   7    0.09    0.71
  -3  -3   2    0.80    0.42
  -2  -2   1   77.75    0.98
   0  -2   0   37.41    0.65
   7  -2  -2    3.68    0.43
  -8  -1   9    0.54    0.89
  -6   2   6   -0.24    0.42
  -2   2   2    2.24    0.34
  11   2  -2    2.76    0.64
  -5   3   7    0.19    0.45
  -4   3   5    1.18    0.46
  -2   3   3    0.68    0.41
  -3   4   7    0.56    0.41
  -2   4   5    4.00    0.44
  -1   4   4    0.43    0.40
   2   4   2   10.45    0.48
   8   4   0    1.91    0.43
   0   5   6    1.98    0.47
   2   5   4    1.91    0.31
   9   5   1    3.10    0.45
   6   6   4    0.98    0.51
   9   6   3    0.00    0.46
   1  -6   3    8.35    0.51
   3  -6   2   -0.45    0.44
  10  -6   0    0.13    0.48
   0  -5   2   23.36    0.46
   5  -5   0    8.61    0.34
  10  -5  -1    0.49    0.47
  -6  -4   7    1.65    0.58
  -5  -4   5   20.76    0.68
   6  -4  -1    2.95    0.33
  17  -4  -2   -0.46    0.55
  16  -4  -2    3.43    0.56
  15  -4  -2   13.75    0.52
  14  -4  -2    1.11    0.49
  13  -4  -2   -0.49    0.45
   1  -3   0   15.88    0.42
   4  -3  -1    1.06    0.29
   9  -3  -2    4.80    0.46
   3  -2  -1   28.04    0.64
  -8  -1   7    1.92    0.94
  -8   0   8   11.45    0.84
   7   0  -2    0.01    0.61
  -7   1   6   19.30    0.60
   2   2   0   15.87    0.60
  -5   3   6   -0.18    0.46
   4   3   0    0.63    0.41
   8   3  -1   -0.27    0.50
  -3   4   6    0.39    0.46
   0   4   3    1.69    0.31
   4   4   1    1.27    0.46
  -1   5   7    2.65    0.56
   0   5   5    2.75    0.42
   3   5   3    2.17    0.39
   5   5   2   38.80    0.61
   4   6   5   -0.38    0.50
   8   6   3    1.52    0.47
  12   6   2    0.01    0.58
  -1  -6   5    7.50    0.58
   0  -6   4    3.34    0.53
   6  -6   1    9.41    0.49
  11  -6   0    2.41    0.51
  -4  -5   6    2.41    0.54
   6  -5   0    1.04    0.40
  12  -5  -1    4.07    0.45
  11  -5  -1    2.87    0.49
  -4  -4   4   14.36    0.58
  -3  -4   3   23.09    0.58
   3  -4   0    1.24    0.40
   7  -4  -1    8.56    0.47
  -7  -3   8    0.17    0.86
  -6  -3   5   42.50    0.96
  -1  -3   1    0.45    0.42
  10  -3  -2    3.48    0.43
  -8   0   9   -0.04    0.63
  -7   0   5    0.16    0.52
  -5   2   4    0.80    0.47
   5   2  -1   94.87    1.15
  -4   4   8   -0.32    0.57
   7   4   0    2.92    0.44
  18   4  -1    2.00    0.66
  17   4  -1    0.62    0.60
  16   4  -1    3.73    0.58
  15   4  -1    0.49    0.59
  14   4  -1    0.72    0.53
  -1   5   6    1.29    0.50
   1   5   4    0.67    0.39
   8   5   1   -0.29    0.40
  16   5   0   -0.19    0.61
  15   5   0   -0.02    0.54
   3   6   5    0.01    0.43
   5   6   4    0.32    0.34
   7   6   3    2.94    0.53
  11   6   2    1.04    0.47
  10   6   2    0.05    0.46
   2  -6   3    1.23    0.43
   4  -6   2   10.25    0.51
   7  -6   1    0.56    0.45
  12  -6   0    1.07    0.41
  -3  -5   5   14.55    0.60
  -1  -5   3   73.14    0.75
   1  -5   2   34.67    0.57
   3  -5   1    0.54    0.40
  14  -5  -1   -0.56    0.46
  13  -5  -1    0.98    0.48
  -4  -3   3   57.38    0.84
   5  -3  -1   20.84    0.52
   8  -2  -2   52.61    0.71
   0  -1   0   -0.04    0.48
  -8   0   7    0.02    0.54
  -7   2   8    2.11    0.51
  -7   2   7    1.29    0.55
  -6   2   5    2.82    0.51
  -4   2   3   32.98    0.63
  -6   3   8    0.15    0.48
  -1   3   2   11.60    0.38
   1   3   1   53.37    0.62
  -4   4   7    1.12    0.44
  -3   4   5    2.53    0.45
  -2   4   4    0.09    0.45
   1   4   2    0.35    0.42
  13   4  -1   95.36    1.09
  -2   5   7    1.09    0.51
   2   5   3    6.80    0.47
   4   5   2    0.21    0.41
   7   5   1   14.85    0.50
  14   5   0   -0.21    0.49
  13   5   0    2.65    0.55
   4   6   4    1.85    0.46
   6   6   3   -0.21    0.49
   9   6   2    3.93    0.47
   8  -6   1   -0.07    0.45
  -4  -5   7    0.04    0.56
  -2  -5   4   11.59    0.48
   7  -5   0   22.64    0.51
  16  -5  -1    0.38    0.47
  15  -5  -1   -0.05    0.36
  -1  -4   2   27.38    0.58
   1  -4   1   48.20    0.67
   4  -4   0    0.53    0.40
   8  -4  -1    0.64    0.45
  -5  -3   4    2.36    0.53
  11  -3  -2    0.23    0.43
   3  -1  -1    6.26    0.61
  -8   1   9    0.74    0.66
  -8   1   8    1.09    0.59
  -6   1   4    3.71    0.45
  -6   3   7    0.73    0.43
  -5   3   5   -0.03    0.44
  -4   3   4    0.41    0.42
   7   3  -1    8.42    0.55
  -4   4   6    0.77    0.47
  -1   4   3    0.07    0.40
   3   4   1   11.39    0.50
   6   4   0   -0.08    0.43
  12   4  -1    0.35    0.55
  -2   5   6    0.82    0.48
  -1   5   5    3.70    0.44
   0   5   4    0.58    0.42
  12   5   0    0.05    0.43
   2   6   5    0.33    0.48
   0  -6   5    0.18    0.53
   1  -6   4    0.48    0.48
   3  -6   3    6.83    0.46
   5  -6   2   12.77    0.52
   9  -6   1    1.34    0.46
   4  -5   1   12.94    0.47
   8  -5   0   -0.20    0.43
  -5  -4   6    3.25    0.54
   9  -4  -1    5.74    0.46
   2  -3   0   41.36    0.56
  19  -3  -2    0.39    0.54
  18  -3  -2    1.12    0.53
  13  -3  -2   24.44    0.58
  12  -3  -2    0.58    0.41
   4  -2  -1   20.34    0.59
   9  -2  -2   27.04    0.58
  -7   1   5    2.75    0.53
  -5   1   3    6.16    0.50
  -1   2   1   48.31    0.75
  10   2  -2   11.73    0.76
  -3   3   3   -0.34    0.28
   3   3   0   32.59    0.62
  -5   4   8   -0.23    0.56
  11   4  -1   41.66    0.78
   1   5   3    2.88    0.42
   3   5   2    4.43    0.44
   6   5   1    3.61    0.43
  11   5   0   19.26    0.57
   3   6   4   -0.19    0.42
   5   6   3   -0.34    0.46
   8   6   2    0.70    0.43
   6  -6   2    0.68    0.43
  10  -6   1    1.55    0.47
  -3  -5   6    3.34    0.54
   0  -5   3    6.86    0.48
   2  -5   2    1.29    0.43
   9  -5   0   -0.19    0.43
  -2  -4   3    1.29    0.41
  10  -4  -1    3.01    0.40
   6  -3  -1    1.57    0.42
  17  -3  -2   -0.12    0.49
  16  -3  -2    1.00    0.47
  15  -3  -2   12.75    0.52
  14  -3  -2    3.00    0.43
   1  -2   0    3.07    0.46
  -4   0   2   29.57    1.15
  -8   1   7    1.94    0.47
  -7   2   6    0.92    0.44
  -3   2   2    0.76    0.44
  -6   3   6    0.28    0.42
  -5   4   7    0.52    0.52
  -4   4   5   -0.26    0.44
  -3   4   4    8.21    0.49
   0   4   2    0.23    0.40
  -3   5   7    0.84    0.45
  -2   5   5    1.54    0.48
  -1   5   4    8.49    0.46
  10   5   0    0.25    0.43
   1   6   5    1.26    0.47
   4   6   3    1.74    0.49
   7   6   2    0.75    0.47
  12   6   1    0.54    0.52
   2  -6   4    4.18    0.48
   4  -6   3    1.39    0.49
  12  -6   1    0.43    0.49
  11  -6   1   -0.33    0.45
  -2  -5   5    0.63    0.51
  -1  -5   4    9.68    0.49
   5  -5   1    2.16    0.37
  10  -5   0   -0.11    0.41
  -4  -4   5    0.05    0.53
   2  -4   1    0.53    0.42
   5  -4   0   10.39    0.36
  11  -4  -1   43.19    0.61
  -2  -3   2    4.37    0.44
   0  -3   1    1.95    0.42
  10  -2  -2   12.16    0.50
  -2  -1   1  601.19    3.76
  -8   0   6    6.13    0.71
  -2   1   1  603.04    2.80
   1   2   0    3.03    0.47
  -7   3   8    0.23    0.55
  -2   3   2    4.47    0.43
   0   3   1    1.76    0.38
  16   3  -2    0.70    0.70
  -5   4   6    2.79    0.47
  -2   4   3    1.70    0.43
   2   4   1    0.07    0.32
   5   4   0   10.27    0.49
  10   4  -1    3.06    0.44
  -3   5   6    3.39    0.50
   2   5   2    0.32    0.39
   5   5   1    0.59    0.42
   9   5   0   -0.04    0.42
   2   6   4    3.60    0.38
   6   6   2    0.56    0.46
  11   6   1   -0.37    0.52
  10   6   1    0.71    0.54
   1  -6   5    0.97    0.54
   7  -6   2    0.17    0.33
  -3  -5   7    0.75    0.57
   3  -5   2    5.22    0.42
   6  -5   1    4.01    0.40
  11  -5   0   18.63    0.55
  -5  -4   7    0.35    0.56
  -3  -4   4    8.55    0.47
   0  -4   2    0.55    0.42
  12  -4  -1    0.49    0.43
  -6  -3   6    0.10    0.58
   3  -3   0   33.02    0.58
   7  -3  -1    8.06    0.47
  -3  -2   2    0.79    0.43
  20  -2  -2    0.85    0.61
  11  -2  -2    2.88    0.43
  -8   2   8   -0.22    0.53
  -7   3   7    0.05    0.46
  -5   3   4    2.82    0.46
   6   3  -1    1.79    0.43
  17   3  -2    0.24    0.74
  15   3  -2   11.68    0.79
  14   3  -2    3.15    0.63
  -4   5   7    0.62    0.51
   0   5   3    6.78    0.35
   0   6   5    0.30    0.49
   1   6   4    0.20    0.42
   3   6   3    5.55    0.51
   9   6   1    1.56    0.45
   3  -6   4    0.16    0.46
   5  -6   3   -0.31    0.49
   8  -6   2   -0.32    0.42
   1  -5   3    3.87    0.44
  16  -5   0    0.51    0.46
  15  -5   0    0.27    0.45
  14  -5   0    0.04    0.50
  13  -5   0    2.17    0.50
  12  -5   0    0.26    0.34
   6  -4   0   -0.25    0.31
  18  -4  -1    2.77    0.52
  17  -4  -1    0.78    0.55
  16  -4  -1    3.33    0.53
  15  -4  -1    0.18    0.47
  14  -4  -1    0.20    0.47
  13  -4  -1  101.97    0.82
  -7  -2   6    0.80    0.77
  -1  -2   1   49.31    0.82
   5  -2  -1   95.07    0.91
  19  -2  -2    0.08    0.53
  12  -2  -2    1.84    0.45
  -8   1   6    3.54    0.56
  -4   1   2   12.78    0.57
  -8   2   7    1.21    0.49
  -7   2   5    3.10    0.51
  -6   2   4    1.24    0.42
  -5   2   3    0.30    0.37
   4   2  -1   20.26    0.64
  -6   3   5   39.76    0.67
  -4   3   3   58.74    0.70
   2   3   0   42.20    0.65
  18   3  -2    1.01    0.87
  13   3  -2   23.61    0.84
  -6   4   7    1.72    0.53
  -4   4   4   12.63    0.47
  -1   4   2   25.44    0.53
   4   4   0   -0.08    0.40
   9   4  -1    5.18    0.43
  -3   5   5   13.64    0.55
  -2   5   4    9.82    0.47
   4   5   1   13.44    0.49
   8   5   0   -0.11    0.42
   5   6   2   11.61    0.49
   2  -6   5   -0.16    0.54
   6  -6   3   -0.28    0.48
  10  -6   2    0.80    0.42
   9  -6   2    4.39    0.45
  -2  -5   6    1.90    0.48
   0  -5   4    1.09    0.43
   4  -5   2    0.15    0.38
   7  -5   1   13.42    0.48
  -5  -4   8    0.13    0.63
   3  -4   1   11.79    0.38
   7  -4   0    2.54    0.43
  -3  -3   3    0.23    0.42
   8  -3  -1   -0.03    0.45
  18  -2  -2    7.52    0.54
  17  -2  -2   18.77    0.66
  13  -2  -2    0.14    0.40
   8   0  -2   67.08    1.25
   0   1   0   -0.17    0.49
   9   2  -2   26.79    0.92
  -7   3   6    4.20    0.47
  -5   4   5   17.83    0.53
  -3   4   3   22.52    0.53
   1   4   1   48.94    0.63
  -4   5   6    1.82    0.46
  -1   5   3   69.16    0.73
   1   5   2   34.63    0.57
   7   5   0   20.96    0.56
  -1   6   5    5.81    0.55
   0   6   4    2.49    0.44
   2   6   3    2.19    0.44
   4   6   2    8.27    0.51
   8   6   1    0.24    0.40
   4  -6   4    2.26    0.46
  11  -6   2    0.60    0.48
  -1  -5   5    3.61    0.49
   2  -5   3    7.85    0.46
   8  -5   1    0.35    0.39
  -4  -4   6    0.90    0.53
  -1  -4   3    0.41    0.41
   1  -4   2    0.22    0.46
   1  -3   1   55.06    0.70
   4  -3   0    0.61    0.39
   9  -3  -1    1.72    0.44
  16  -2  -2   23.11    0.62
  15  -2  -2    5.01    0.46
  14  -2  -2    1.90    0.42
  -8   2   6    0.16    0.51
  -2   2   1   80.02    0.86
  -3   3   2    1.17    0.39
  -1   3   1   -0.08    0.40
   5   3  -1   21.73    0.63
  19   3  -2    0.37    1.00
  12   3  -2    0.91    0.61
  -6   4   6    7.92    0.52
   8   4  -1    0.12    0.41
   3   5   1    0.17    0.43
   7   6   1    0.12    0.48
   3  -6   5   -0.48    0.53
   5  -6   4    1.53    0.49
   7  -6   3    3.28    0.37
  12  -6   2    0.37    0.39
  -2  -5   7    2.06    0.62
   5  -5   2   42.22    0.60
   9  -5   1    3.49    0.42
  -2  -4   4    0.64    0.41
   4  -4   1    1.45    0.43
   8  -4   0    1.08    0.42
  -5  -3   5    0.07    0.52
  -4  -3   4    0.85    0.53
  -1  -3   2   12.53    0.49
   2  -2   0   15.48    0.57
   6  -2  -1   14.96    0.52
   4  -1  -1   92.31    1.13
  20  -1  -2    0.28    0.59
  -9   0   9   -0.10    0.80
  -9   1   8    6.88    0.67
   3   1  -1    6.28    0.77
  -4   2   2    6.30    0.47
  -8   3   8    0.77    0.56
   3   4   0    1.50    0.44
  -5   5   6    2.27    0.45
  -4   5   5    8.52    0.48
  -3   5   4    0.53    0.45
   0   5   2   22.76    0.51
   6   5   0    1.33    0.42
  15   5  -1    0.43    0.60
  14   5  -1    0.16    0.60
  -2   6   5    4.25    0.52
   1   6   3    6.58    0.44
   3   6   2    0.21    0.45
   6   6   1    9.82    0.51
  12   6   0    0.41    0.57
   4  -6   5    0.04    0.43
   9  -6   3    0.04    0.45
   8  -6   3    1.53    0.36
   1  -5   4    0.42    0.43
   3  -5   3    1.94    0.45
  10  -5   1    3.69    0.45
  -3  -4   5    2.55    0.47
   9  -4   0   11.61    0.50
  -6  -3   7    1.21    0.65
  19  -3  -1   -0.36    0.52
  10  -3  -1    2.82    0.43
  -9   0   8    0.14    0.67
  -7   1   4   10.59    0.66
  -8   3   7    9.81    0.56
  -7   3   5    9.82    0.49
  -6   3   4    1.91    0.44
   1   3   0   16.19    0.51
  11   3  -2    0.05    0.56
  -7   4   7   10.45    0.58
  -6   4   5    3.63    0.47
  -5   4   4   40.24    0.62
  -2   4   2   15.73    0.41
   0   4   1    3.28    0.43
   7   4  -1    8.88    0.47
  -2   5   3    9.58    0.46
   2   5   1   13.74    0.49
  13   5  -1    0.95    0.55
  12   5  -1    3.89    0.56
  -1   6   4    0.00    0.35
  11   6   0    2.69    0.51
   6  -6   4    1.96    0.39
  10  -6   3    0.12    0.50
  -1  -5   6    1.54    0.48
   0  -5   5    2.94    0.48
   6  -5   2    0.93    0.38
  13  -5   1    0.39    0.48
  12  -5   1    0.68    0.46
  11  -5   1    0.63    0.31
  -4  -4   7    2.15    0.64
   0  -4   3    2.42    0.43
   2  -4   2   11.16    0.51
   5  -4   1   14.15    0.47
  10  -4   0    0.00    0.42
   5  -3   0   58.91    0.68
  18  -3  -1    1.01    0.51
  12  -3  -1    5.92    0.46
  11  -3  -1   10.82    0.47
  -4  -2   3   34.01    0.85
  19  -1  -2    7.48    0.57
  21   0  -2    3.54    0.72
  -9   1   7    2.48    0.54
  -8   1   5    5.74    0.56
  -9   2   8    0.20    0.55
   0   2   0   39.12    0.72
  -5   3   3   12.67    0.41
  -7   4   6   11.67    0.58
  -4   4   3    1.16    0.43
   5   5   0    8.16    0.48
  11   5  -1    2.44    0.50
   0   6   3    8.84    0.48
   2   6   2    4.56    0.48
   5   6   1    8.86    0.51
  10   6   0    1.55    0.51
   3   7   3   -0.41    0.49
   6   7   2   10.79    0.62
   5  -6   5    3.70    0.52
   7  -6   4    0.51    0.47
  11  -6   3    3.07    0.39
  -1  -5   7    4.33    0.59
   2  -5   4    2.17    0.47
   4  -5   3    1.47    0.45
   7  -5   2   -0.48    0.43
  15  -5   1   -0.28    0.39
  14  -5   1   -0.03    0.35
  -4  -4   8    0.19    0.63
  18  -4   0    2.67    0.56
  17  -4   0    2.20    0.46
  12  -4   0    0.34    0.44
  11  -4   0    4.82    0.41
  -6  -3   8    0.07    0.67
   2  -3   1   21.58    0.53
  17  -3  -1    0.30    0.44
  16  -3  -1    0.77    0.47
  15  -3  -1    6.16    0.46
  14  -3  -1    2.69    0.45
  13  -3  -1   25.35    0.56
   7  -2  -1   10.55    0.49
  18  -1  -2    1.13    0.50
   9   0  -2    9.31    0.70
  -6   1   3   33.74    0.72
  -9   2   7    4.36    0.54
  -8   2   5    2.08    0.48
  -7   2   4   17.83    0.53
   3   2  -1   28.65    0.75
  -8   3   6    0.16    0.44
   4   3  -1    1.24    0.40
  10   3  -2    3.33    0.57
   2   4   0    0.69    0.41
   6   4  -1    3.44    0.43
  -6   5   6    3.33    0.46
  -5   5   5    0.38    0.43
  -4   5   4   -0.14    0.42
  -1   5   2    2.08    0.39
  10   5  -1    0.75    0.46
  -3   6   5    7.27    0.44
  -2   6   4   21.90    0.60
   4   6   1    7.18    0.45
   9   6   0   -0.21    0.49
   5   7   2    1.97    0.50
   6  -6   5    0.19    0.51
   9  -6   4    0.22    0.48
   8  -6   4    1.00    0.48
   0  -5   6    1.97    0.52
   1  -5   5    2.73    0.44
   8  -5   2    4.36    0.43
  -3  -4   6    0.40    0.54
  -1  -4   4    0.13    0.44
   6  -4   1   -0.08    0.40
  16  -4   0    0.81    0.41
  15  -4   0    0.77    0.47
  14  -4   0    1.49    0.44
  13  -4   0   29.40    0.49
  -2  -3   3    1.16    0.41
   6  -3   0   12.88    0.46
  -6  -2   5    3.76    0.72
   0  -2   1    0.71    0.44
  -5  -1   3    6.16    1.04
   1  -1   0  141.18    1.48
  -9   0   7   -0.03    0.71
  -7   0   4    0.18    0.58
  20   0  -2    0.74    0.63
  -6   2   3    8.95    0.47
   8   2  -2   53.80    1.18
  -9   3   8    0.62    0.64
  -4   3   2   18.38    0.51
  -2   3   1   32.58    0.51
  -8   4   7    2.79    0.48
  -3   4   2   77.44    0.73
  -1   4   1   24.15    0.53
  -3   5   3    0.12    0.30
   1   5   1  136.31    0.86
   4   5   0    6.41    0.47
   9   5  -1   11.15    0.55
  -1   6   3   11.78    0.49
   1   6   2    4.20    0.47
   8   6   0    1.23    0.52
   2   7   3   -0.11    0.52
   3  -5   4   13.85    0.48
   5  -5   3    9.18    0.49
   9  -5   2    1.80    0.41
  -2  -4   5    4.34    0.46
   1  -4   3    3.53    0.44
   3  -4   2    0.17    0.31
   7  -4   1    0.40    0.37
   0  -3   2   26.77    0.58
  -5  -2   4    0.02    0.51
   3  -2   0   18.35    0.47
   8  -2  -1   17.54    0.53
   5  -1  -1    0.46    0.42
  -8   0   5    0.15    0.65
  -9   1   6   15.64    0.68
  -9   3   7    0.42    0.53
  -7   3   4    7.12    0.46
  -7   4   5   25.80    0.59
  -6   4   4   17.37    0.49
  -4   6   5   -0.15    0.51
  -3   6   4   -0.06    0.46
   3   6   1    8.31    0.50
   7   6   0   33.83    0.67
   4   7   2    2.10    0.47
   0  -5   7    0.41    0.54
   6  -5   3    1.97    0.47
  11  -5   2    1.76    0.45
  10  -5   2   -0.20    0.36
  -5  -3   6   -0.19    0.48
   3  -3   1   60.83    0.70
   7  -3   0   23.79    0.52
  -2  -2   2    2.68    0.46
  20  -2  -1    2.55    0.59
  19   0  -2    2.29    0.55
  -3   1   1    6.26    0.60
  -9   2   6    3.22    0.48
  -3   2   1   28.35    0.63
  -8   3   5    0.42    0.41
  -6   3   3    0.54    0.42
   0   3   0    0.18    0.28
   9   3  -2    5.04    0.57
  -8   4   6   15.14    0.60
  -5   4   3   88.06    0.73
   1   4   0   56.70    0.67
   5   4  -1    8.33    0.44
  16   4  -2    2.10    0.69
  15   4  -2   14.00    0.75
  14   4  -2    0.95    0.60
  -7   5   6    1.65    0.48
  -6   5   5    0.44    0.43
  -5   5   4   14.04    0.44
  -4   5   3    0.44    0.40
  -2   5   2    1.75    0.31
   0   5   1   10.05    0.46
   3   5   0   95.00    0.82
   8   5  -1    2.00    0.44
  -2   6   3    2.29    0.45
   0   6   2   23.79    0.56
   1   7   3    1.17    0.47
   3   7   2   -0.36    0.53
   7   7   1    0.95    0.49
   1  -5   6    0.42    0.51
   2  -5   5    0.04    0.42
   4  -5   4   -0.51    0.44
   7  -5   3    1.45    0.40
  15  -5   2    4.08    0.56
  14  -5   2    0.33    0.51
  13  -5   2    0.46    0.48
  12  -5   2   -0.18    0.43
  -3  -4   7    0.17    0.52
   4  -4   2    0.13    0.44
   8  -4   1   -0.21    0.29
  -4  -3   5    1.69    0.55
  -3  -3   4    5.81    0.45
  -7  -2   7    1.34    0.74
  19  -2  -1    0.73    0.50
   9  -2  -1   26.77    0.57
  10   0  -2  103.80    1.34
  -5   1   2    3.52    0.53
  -5   2   2   15.72    0.53
  -9   3   6    2.27    0.50
   3   3  -1    0.14    0.40
  -2   4   1    1.00    0.38
  17   4  -2    0.47    0.75
  13   4  -2    0.20    0.51
  12   4  -2    2.63    0.53
   7   5  -1    1.45    0.41
  -5   6   5    0.95    0.51
   2   6   1   10.70    0.50
   6   6   0   15.92    0.53
   0   7   3    4.45    0.49
   6   7   1    9.08    0.56
   8  -5   3    2.33    0.39
  -3  -4   8    3.04    0.58
   0  -4   4    7.88    0.49
   2  -4   3   10.88    0.50
  18  -4   1    5.90    0.49
  10  -4   1    1.62    0.39
   9  -4   1   23.26    0.42
   8  -3   0   12.99    0.41
  18  -2  -1    0.22    0.44
  10  -2  -1    9.40    0.49
  -6   0   3    0.01    0.59
  18   0  -2    0.24    0.56
 -10   1   8    0.11    0.62
  20   1  -2    0.40    0.68
 -10   2   8    0.53    0.53
  -1   2   0    3.19    0.45
  -3   3   1   -0.27    0.37
  -9   4   7    4.72    0.54
  -7   4   4   21.39    0.53
  -4   4   2    8.37    0.37
   4   4  -1    0.10    0.41
  11   4  -2    8.60    0.58
  -3   5   2   31.37    0.54
   2   5   0   20.25    0.54
  -4   6   4    3.06    0.37
  -3   6   3    2.15    0.43
  -1   6   2    6.03    0.46
   5   6   0   -0.12    0.48
   2   7   2    0.19    0.51
   5   7   1    1.16    0.52
   1  -5   7    0.40    0.49
   2  -5   6    1.99    0.52
   3  -5   5    1.78    0.43
   5  -5   4    0.05    0.41
   9  -5   3    7.27    0.46
  -2  -4   6    1.07    0.48
  -1  -4   5    0.75    0.41
   5  -4   2   21.85    0.44
  17  -4   1    4.53    0.51
  16  -4   1    1.36    0.48
  12  -4   1    0.77    0.41
  11  -4   1  112.22    0.82
  -5  -3   7    0.33    0.53
  -1  -3   3   41.05    0.65
   1  -3   2   43.00    0.64
   4  -3   1   32.18    0.57
  19  -3   0    4.27    0.54
  18  -3   0    1.75    0.47
   9  -3   0    1.29    0.44
   4  -2   0   84.92    0.82
  17  -2  -1   -0.53    0.45
  11  -2  -1    4.84    0.43
  17   0  -2    1.27    0.54
  11   0  -2   -0.27    0.54
 -10   2   7   -0.24    0.60
  -8   2   4   -0.26    0.42
  -5   3   2   24.36    0.47
   8   3  -2    3.28    0.47
  -8   4   5    4.18    0.49
  -6   4   3    3.35    0.45
   0   4   0    7.59    0.45
  -7   5   5   17.11    0.56
  -6   5   4    3.20    0.43
  -5   5   3   69.61    0.72
  -1   5   1    0.04    0.37
   6   5  -1    8.25    0.47
   1   6   1   13.33    0.52
  12   6  -1    0.26    0.54
  11   6  -1    0.94    0.53
  -1   7   3   -0.67    0.51
   1   7   2    1.31    0.47
   4   7   1    0.66    0.47
   4  -5   5    8.77    0.49
   6  -5   4    4.32    0.48
  11  -5   3   -0.12    0.43
  10  -5   3    1.14    0.42
   3  -4   3   -0.53    0.42
   6  -4   2    4.50    0.44
  15  -4   1   11.36    0.42
  14  -4   1    6.97    0.45
  13  -4   1    0.89    0.34
  17  -3   0    0.19    0.49
  11  -3   0   29.68    0.60
  10  -3   0    1.26    0.41
   1  -2   1    0.14    0.45
  16  -2  -1    2.46    0.39
  15  -2  -1   19.03    0.52
  14  -2  -1    4.50    0.44
  13  -2  -1    0.22    0.41
  12  -2  -1    2.74    0.44
   6  -1  -1  206.58    1.47
  16   0  -2   73.91    1.04
  -9   2   5   17.51    0.56
  -7   2   3   41.03    0.66
   2   2  -1   82.04    0.99
   7   2  -2    3.61    0.64
 -10   3   7    1.12    0.57
  -8   3   4   -0.02    0.46
  -1   3   0   17.26    0.51
  -9   4   6    8.73    0.60
  10   4  -2    3.68    0.47
  -8   5   6    3.57    0.52
  -6   6   5    0.39    0.53
  -5   6   4    0.75    0.49
  -2   6   2   -0.18    0.41
   4   6   0    0.08    0.43
  10   6  -1    0.59    0.48
   2  -5   7    6.62    0.57
   3  -5   6   -0.27    0.52
   7  -5   4    4.18    0.46
  14  -5   3    0.22    0.46
  13  -5   3    6.02    0.46
  12  -5   3   -0.37    0.32
  -2  -4   7    8.18    0.53
   1  -4   4    9.23    0.46
  -5  -3   8    0.19    0.54
   5  -3   1  107.29    0.84
  16  -3   0    0.25    0.33
  15  -3   0    0.37    0.46
  14  -3   0    0.11    0.43
  13  -3   0   38.51    0.60
  12  -3   0   13.25    0.50
  -7  -2   8    2.60    0.78
  -9   0   6    6.14    0.79
  15   0  -2    2.48    0.56
  14   0  -2    5.06    0.58
  13   0  -2    0.87    0.56
  12   0  -2   18.30    0.69
 -10   1   7    0.80    0.58
  -8   1   4    0.55    0.45
  -1   1   0  145.44    1.54
  19   1  -2    6.89    0.74
  20   2  -2    0.89    0.96
  -9   3   5    1.28    0.43
  -7   3   3    5.23    0.45
   2   3  -1   34.30    0.63
  -5   4   2   18.96    0.53
  -3   4   1  139.46    0.89
   3   4  -1  139.41    0.99
   9   4  -2    0.67    0.48
  -4   5   2    8.09    0.45
  -2   5   1    5.36    0.43
   1   5   0   20.60    0.44
   5   5  -1   -0.07    0.43
  -4   6   3    0.25    0.46
   0   6   1    5.87    0.45
   3   6   0    2.37    0.47
   9   6  -1    0.00    0.48
  -2   7   3    4.05    0.51
   0   7   2    4.63    0.51
   3   7   1   -0.02    0.53
   7   7   0    0.48    0.50
   3  -5   7    0.07    0.57
   4  -5   6   -0.16    0.43
   5  -5   5    0.24    0.42
   8  -5   4    1.06    0.49
  -2  -4   8    6.24    0.58
  -1  -4   6   11.08    0.52
   0  -4   5   16.96    0.51
   4  -4   3    0.17    0.41
   7  -4   2    9.07    0.34
  -4  -3   6    1.57    0.52
  -2  -3   4    9.30    0.48
   2  -3   2    6.19    0.43
  -3  -2   3    2.32    0.53
   5  -2   0   44.11    0.61
  20  -1  -1    0.39    0.59
  -9   1   5    3.65    0.57
  -7   1   3    5.36    0.54
 -10   2   6    0.40    0.53
  -4   2   1   20.65    0.59
 -10   3   6    0.45    0.48
  -4   3   1    0.98    0.37
   7   3  -2   11.33    0.56
  -8   4   4    4.89    0.47
  -1   4   0   57.09    0.66
  -8   5   5    0.15    0.46
  -7   5   4   10.84    0.48
  -6   5   3    3.50    0.43
   8   6  -1   16.45    0.57
   2   7   1    2.77    0.51
   6   7   0    7.34    0.54
   6  -5   5    1.57    0.48
  11  -5   4    0.85    0.43
  10  -5   4    5.24    0.49
   9  -5   4    0.24    0.35
   2  -4   4    2.05    0.47
   9  -4   2   16.48    0.46
   8  -4   2    2.86    0.29
  -3  -3   5    8.40    0.54
   0  -3   3   19.56    0.50
   6  -3   1    3.90    0.41
  -1  -2   2    7.17    0.49
  -1  -1   1   36.63    1.01
   2  -1   0   59.53    1.02
   7  -1  -1   26.20    0.65
  -6   2   2    1.27    0.41
  -6   3   2   -0.09    0.40
  -9   4   5    0.96    0.43
  -7   4   3    0.39    0.43
   2   4  -1    1.26    0.41
   8   4  -2    1.50    0.43
  -9   5   6   -0.27    0.58
   0   5   0   -0.33    0.44
   4   5  -1   12.27    0.49
  15   5  -2    1.33    0.68
  14   5  -2    0.28    0.59
  13   5  -2   15.73    0.73
  12   5  -2   -0.33    0.58
  -6   6   4    0.89    0.36
  -5   6   3    0.69    0.44
  -3   6   2    4.39    0.35
  -1   6   1    1.70    0.43
   2   6   0   14.16    0.53
   7   6  -1    4.77    0.49
  -3   7   3   -0.13    0.50
  -1   7   2    5.84    0.53
   4  -5   7    0.19    0.57
   5  -5   6    2.93    0.49
   7  -5   5    8.51    0.53
  13  -5   4    3.08    0.45
  12  -5   4    0.19    0.44
  -1  -4   7   20.38    0.59
   5  -4   3    0.67    0.45
  17  -4   2   19.30    0.50
  16  -4   2    5.50    0.52
  15  -4   2    3.13    0.48
  11  -4   2   28.40    0.54
  10  -4   2    5.65    0.44
  -6  -2   6    0.61    0.60
  20  -2   0    0.04    0.44
   6  -2   0  109.55    0.92
  19  -1  -1    3.45    0.50
  18   1  -2    0.99    0.64
 -11   2   8   -0.12    0.63
  -2   3   0   43.15    0.63
 -10   4   6    0.68    0.49
  -4   4   1    0.33    0.41
  -5   5   2   64.34    0.68
  -3   5   1  151.34    0.90
  11   5  -2    0.47    0.54
   6   6  -1   12.18    0.54
   1   7   1    0.32    0.50
   5   7   0    0.20    0.48
   6  -5   6    2.06    0.50
   9  -5   5    1.66    0.51
   8  -5   5    1.64    0.38
  -1  -4   8    2.17    0.60
   0  -4   6    6.88    0.47
   1  -4   5   16.49    0.50
   3  -4   4   27.58    0.57
   6  -4   3    0.48    0.38
  14  -4   2    0.72    0.35
  13  -4   2   -0.07    0.34
  12  -4   2    0.09    0.34
  -4  -3   7    0.11    0.51
   3  -3   2  106.90    0.86
  19  -3   1   17.48    0.58
  18  -3   1    2.28    0.45
   7  -3   1    7.44    0.35
   2  -2   1   64.02    0.83
  19  -2   0    2.48    0.53
  18  -1  -1    0.21    0.47
 -10   1   6    0.77    0.53
   2   1  -1  639.88    3.87
  -2   2   0   15.33    0.47
 -11   3   7    1.98    0.58
  -9   3   4    2.44    0.42
   1   3  -1   -0.33    0.41
   6   3  -2    0.11    0.44
  -6   4   2    6.88    0.44
   7   4  -2   10.00    0.49
  -9   5   5    2.87    0.50
  -8   5   4    1.38    0.48
  -1   5   0   20.42    0.50
   3   5  -1  145.32    0.95
  10   5  -2    1.76    0.50
  -7   6   4    2.89    0.54
  -4   6   2    3.99    0.44
  -2   6   1    1.78    0.41
   1   6   0   15.26    0.53
   5   6  -1    8.01    0.48
  -2   7   2    2.38    0.52
   4   7   0    1.11    0.50
   8  -5   6    9.15    0.51
   7  -5   6    0.84    0.50
  11  -5   5   19.98    0.60
  10  -5   5   -0.13    0.38
   7  -4   3    7.40    0.43
  -1  -3   4    7.36    0.49
  17  -3   1    0.28    0.47
   8  -3   1    0.44    0.42
  -4  -2   4    2.41    0.54
   7  -2   0   42.50    0.64
  -7  -1   5    2.82    1.02
  -3  -1   2   55.11    1.38
  17  -1  -1    0.66    0.53
   8  -1  -1    1.05    0.43
  17   1  -2    1.18    0.63
 -11   2   7    5.05    0.63
 -10   2   5    6.02    0.57
  -9   2   4   -0.06    0.40
  -8   2   3    0.87    0.45
   1   2  -1   52.76    0.82
   6   2  -2    1.02    0.53
 -10   3   5    0.62    0.44
  -8   3   3    4.21    0.44
  -9   4   4    2.93    0.45
  -2   4   0    0.28    0.30
   1   4  -1   24.62    0.55
  -7   5   3    0.42    0.33
   9   5  -2    1.60    0.47
  -6   6   3    0.27    0.47
   0   7   1    0.88    0.37
   3   7   0    0.01    0.48
   9  -5   6   10.25    0.60
   0  -4   7    3.77    0.48
   1  -4   6   14.84    0.53
   2  -4   5    2.55    0.44
   4  -4   4   11.54    0.48
   8  -4   3    2.21    0.40
  -4  -3   8    0.46    0.58
   1  -3   3   36.20    0.61
   4  -3   2    9.57    0.45
  16  -3   1   -0.26    0.44
  15  -3   1    1.36    0.46
  10  -3   1    3.77    0.45
   9  -3   1    3.92    0.41
  -5  -2   5    1.68    0.53
  18  -2   0    0.47    0.42
  17  -2   0    2.39    0.51
  -6  -1   4    4.08    0.94
  16  -1  -1   59.53    0.82
   9  -1  -1   28.42    0.62
 -10   0   8    7.19    1.29
  21   0  -1    0.12    0.63
  -6   1   2    5.20    0.56
  -4   1   1   95.40    1.08
  19   2  -2    0.06    0.82
 -11   3   6    0.97    0.53
  -5   3   1   22.18    0.52
 -10   4   5   11.00    0.53
  -8   4   3   13.43    0.46
   6   4  -2    7.22    0.45
  -6   5   2   -0.39    0.42
  -4   5   1   12.47    0.44
   2   5  -1    5.01    0.43
   8   5  -2    0.55    0.46
  -5   6   2    0.53    0.40
  -3   6   1    8.62    0.44
   0   6   0    2.80    0.46
   4   6  -1    3.59    0.46
  -3   7   2    2.03    0.49
  -1   7   1    0.10    0.44
   0  -4   8    1.62    0.55
   5  -4   4    5.69    0.44
  16  -4   3    3.28    0.53
  15  -4   3    5.29    0.53
  10  -4   3    3.77    0.40
   9  -4   3   51.83    0.62
  -3  -3   6    0.18    0.43
  -2  -3   5    4.95    0.43
  14  -3   1    1.54    0.40
  13  -3   1    1.65    0.40
  12  -3   1   38.69    0.60
  11  -3   1  112.87    0.82
  16  -2   0   10.78    0.49
   8  -2   0    9.16    0.37
  15  -1  -1   25.03    0.57
  10  -1  -1  134.70    1.08
 -11   1   8    3.66    0.82
  16   1  -2   42.50    1.04
  -5   2   1   98.07    0.91
  -7   3   2   11.58    0.47
  -3   3   0   33.88    0.58
   5   3  -2   25.41    0.62
 -11   4   6    0.43    0.50
  -7   4   2   10.53    0.48
  -5   4   1    9.00    0.43
  -9   5   4    0.47    0.47
  -2   5   0   20.68    0.51
   7   5  -2    4.14    0.46
  -8   6   4    1.26    0.53
   3   6  -1    8.07    0.47
   2   7   0    7.15    0.50
   7   7  -1    2.90    0.57
   1  -4   7    0.10    0.48
   2  -4   6    8.05    0.51
   3  -4   5   -0.54    0.41
   6  -4   4    1.13    0.40
  14  -4   3    0.46    0.35
  13  -4   3   10.44    0.46
  12  -4   3    7.43    0.42
  11  -4   3    0.51    0.40
  19  -3   2    0.47    0.46
   5  -3   2   37.64    0.59
   0  -2   2    6.65    0.49
   3  -2   1  172.22    1.13
  15  -2   0   51.62    0.69
  14  -2   0   59.77    0.71
  10  -2   0    3.58    0.43
   9  -2   0    0.47    0.29
  14  -1  -1   24.47    0.57
  13  -1  -1    0.11    0.40
  12  -1  -1   11.96    0.48
  11  -1  -1    3.38    0.43
  20   0  -1   -0.34    0.59
 -11   2   6   -0.05    0.47
  -7   2   2    3.62    0.42
   0   3  -1    1.84    0.30
  -3   4   0    1.84    0.39
   0   4  -1    3.49    0.44
   5   4  -2   20.78    0.56
 -10   5   5    1.15    0.49
  -8   5   3    1.53    0.42
   1   5  -1    0.42    0.43
   6   5  -2    0.25    0.45
  -7   6   3    2.67    0.39
  -1   6   0   16.43    0.53
  12   6  -2    0.10    0.53
  11   6  -2    1.27    0.59
  -4   7   2    6.22    0.52
  -2   7   1    0.16    0.48
   1   7   0    1.20    0.51
   6   7  -1    5.66    0.59
   1  -4   8    0.48    0.51
   4  -4   5    1.44    0.44
   7  -4   4    4.51    0.43
  -3  -3   7    0.12    0.54
   0  -3   4    4.34    0.43
   2  -3   3   65.62    0.73
  18  -3   2    1.63    0.45
  -6  -2   7    0.78    0.59
  -2  -2   3   16.85    0.58
  13  -2   0    6.99    0.47
  12  -2   0    0.74    0.44
  11  -2   0   13.66    0.48
  21  -1   0    2.42    0.57
   3  -1   0    3.90    0.44
  -9   1   4   -0.08    0.53
  -3   2   0   19.31    0.57
 -12   3   7    0.59    0.61
 -10   3   4    0.34    0.39
  -9   3   3    0.48    0.41
 -10   4   4    2.19    0.45
  -9   4   3    0.38    0.41
  -7   5   2    3.09    0.46
  -5   5   1   -0.21    0.29
  -6   6   2    1.68    0.45
  -4   6   1    2.74    0.41
   2   6  -1    2.58    0.47
  10   6  -2    0.16    0.51
   9   6  -2   27.46    0.69
   5   7  -1    0.74    0.59
   2  -4   7    5.51    0.51
   3  -4   6    3.83    0.46
  15  -4   4   14.50    0.57
   8  -4   4    7.16    0.46
  -3  -3   8   10.14    0.66
  17  -3   2    2.70    0.49
   6  -3   2   25.56    0.45
  20  -2   1    0.21    0.51
  20  -1   0    0.52    0.53
  -5   0   2   23.77    1.05
 -11   1   7    2.97    0.64
 -10   1   5    5.53    0.61
  -2   1   0   59.23    1.02
  15   1  -2    6.55    0.67
   0   2  -1    0.52    0.43
   5   2  -2   15.96    0.71
 -11   3   5    2.27    0.48
  -6   3   1    1.57    0.40
   4   3  -2   18.68    0.56
 -11   4   5    0.30    0.49
  -6   4   1    3.64    0.43
   4   4  -2    9.16    0.47
 -10   5   4    0.33    0.42
  -3   5   0   95.13    0.71
   0   5  -1    9.79    0.48
   5   5  -2   66.73    0.74
  -9   6   4    0.14    0.45
  -8   6   3    9.88    0.55
  -2   6   0   12.48    0.47
   8   6  -2   15.71    0.56
  -5   7   2    0.07    0.50
  -3   7   1    0.68    0.49
   0   7   0   -0.19    0.46
   4   7  -1    0.47    0.51
   2  -4   8    1.26    0.51
   5  -4   5    6.55    0.36
  14  -4   4    1.72    0.45
  13  -4   4    2.76    0.47
  12  -4   4    2.27    0.46
  11  -4   4    0.39    0.45
  10  -4   4    0.72    0.41
   9  -4   4    8.20    0.38
  -2  -3   6    0.56    0.43
  -1  -3   5    3.84    0.44
   3  -3   3  219.09    1.15
  16  -3   2    5.00    0.49
   7  -3   2    0.96    0.37
  -6  -2   9   -0.30    0.63
  -6  -2   8    2.40    0.66
  19  -2   1    9.00    0.55
   4  -2   1   47.51    0.62
  -8   1   3   53.20    0.87
  14   1  -2   16.17    0.83
   9   1  -2   80.29    1.97
 -10   2   4   22.16    0.58
  18   2  -2    7.19    0.88
  -8   3   2    3.22    0.44
  -4   3   0    0.35    0.38
  -1   3  -1   58.13    0.71
 -12   4   6   -0.14    0.56
  -8   4   2    1.57    0.43
  -4   4   0    0.10    0.39
  -1   4  -1   51.61    0.66
 -11   5   5   -0.17    0.58
  -9   5   3    2.42    0.44
  -6   5   1    6.93    0.42
   4   5  -2    9.37    0.51
  -7   6   2    0.01    0.43
  -5   6   1    7.75    0.46
   1   6  -1    1.26    0.43
   7   6  -2    0.22    0.46
  -1   7   0    2.11    0.47
   3   7  -1    0.03    0.44
   3  -4   8   -0.18    0.46
   3  -4   7   10.71    0.55
   4  -4   6    1.12    0.42
   7  -4   5    9.01    0.49
   6  -4   5    2.71    0.34
   1  -3   4   75.76    0.78
  15  -3   2    0.15    0.31
  14  -3   2    1.42    0.45
  13  -3   2    9.28    0.49
  10  -3   2   33.11    0.54
   9  -3   2   36.37    0.58
   8  -3   2    3.92    0.31
  18  -2   1    0.17    0.48
  19  -1   0    7.74    0.50
 -10   0   7    0.04    1.07
 -12   2   7    0.48    0.60
 -11   2   5    3.89    0.49
  -9   2   3    2.05    0.41
 -12   3   6   -0.59    0.50
   3   4  -2   85.66    0.81
  -8   5   2    0.18    0.45
  -4   5   0    6.81    0.43
  -1   5  -1  144.81    0.93
  -3   6   0    1.87    0.43
   6   6  -2    0.67    0.46
  -6   7   2    0.67    0.53
  -4   7   1   -0.14    0.49
   4  -4   8    0.34    0.59
   4  -4   7    1.08    0.51
   5  -4   6   -0.13    0.43
  14  -4   5    0.76    0.49
  13  -4   5    2.32    0.49
  12  -4   5    1.48    0.44
  10  -4   5    7.28    0.46
   9  -4   5    4.15    0.48
   8  -4   5    9.99    0.51
  -2  -3   9   -0.07    0.62
  -2  -3   7    0.25    0.45
  18  -3   3    2.24    0.53
   4  -3   3   14.99    0.50
  12  -3   2   -0.12    0.29
  11  -3   2   73.12    0.63
  -5  -2   6   16.69    0.72
  -3  -2   4   30.89    0.71
   1  -2   2  102.83    0.94
  17  -2   1   -0.21    0.45
   5  -2   1  128.21    0.97
  -8  -1   7    2.29    0.87
   0  -1   1  978.05    3.93
   4  -1   0   10.26    0.58
  -8   0   4    5.47    0.73
  21   1  -1    0.86    0.67
  13   1  -2    0.94    0.65
  -6   2   1   15.33    0.52
   3   3  -2    0.81    0.40
 -11   4   4   -0.09    0.46
 -10   4   3   -0.27    0.44
   3   5  -2   33.96    0.62
  -9   6   3    1.78    0.53
   0   6  -1    4.71    0.36
   5   6  -2    0.66    0.47
  -2   7   0    7.21    0.55
   2   7  -1    0.52    0.45
   5  -4   8   -0.03    0.51
   5  -4   7    1.29    0.47
   7  -4   6    0.33    0.46
   6  -4   6    1.47    0.43
  11  -4   5    0.21    0.35
  -2  -3   8    0.65    0.53
  -1  -3   6   32.90    0.61
   0  -3   5   15.05    0.53
   2  -3   4    2.84    0.44
  17  -3   3   29.31    0.63
   5  -3   3    0.33    0.38
  -4  -2   5   10.41    0.59
  16  -2   1    3.97    0.44
   6  -2   1   10.44    0.45
  18  -1   0    5.28    0.48
  -9   0   5    0.02    0.81
 -11   1   6    0.14    0.58
  12   1  -2   46.85    1.13
  10   1  -2   87.22    1.72
 -12   2   6    7.67    0.64
  -8   2   2   55.66    0.72
 -11   3   4    0.32    0.42
 -10   3   3   -0.08    0.43
  -7   3   1    8.26    0.44
 -12   4   5    0.08    0.47
  -7   4   1    8.96    0.38
  -5   4   0   10.74    0.45
  -2   4  -1    0.43    0.40
   2   4  -2   17.30    0.52
 -11   5   4    0.16    0.48
 -10   5   3    1.17    0.46
  -7   5   1    2.03    0.42
  -2   5  -1   12.63    0.46
  -8   6   2   13.35    0.56
  -6   6   1   11.03    0.42
  -4   6   0   -0.02    0.42
  -1   6  -1   14.60    0.50
   4   6  -2    4.15    0.48
  -5   7   1    2.40    0.50
   1   7  -1    0.19    0.49
   7  -4   7    4.27    0.46
   6  -4   7    6.28    0.50
  12  -4   6    0.67    0.52
  11  -4   6    4.32    0.52
  10  -4   6    1.67    0.48
   9  -4   6    0.50    0.50
   8  -4   6    1.02    0.46
  16  -3   3    2.69    0.51
   6  -3   3    0.32    0.41
  -1  -2   3   27.87    0.64
  20  -2   2    0.42    0.55
  15  -2   1    5.73    0.45
  -8  -1   9    1.10    0.88
  17  -1   0   11.58    0.49
  -3   0   1    0.03    0.68
  -7   1   2    0.57    0.49
  -5   1   1    0.43    0.42
  11   1  -2   12.34    0.77
  -4   2   0   88.95    0.82
  -1   2  -1    0.12    0.45
   4   2  -2    6.92    0.52
 -12   3   5    0.01    0.47
  -5   3   0   61.24    0.69
  -2   3  -1   22.98    0.52
  -9   4   2    0.43    0.29
  -9   5   2    1.30    0.46
  -5   5   0    8.60    0.40
   2   5  -2    2.33    0.43
   3   6  -2    5.47    0.46
  -3   7   0   -1.03    0.50
   6   7  -2   -0.08    0.55
   9  -4   7    5.10    0.56
   8  -4   7    4.28    0.54
  -1  -3   9    0.43    0.62
  -1  -3   7   17.89    0.58
   1  -3   5  103.52    0.89
   3  -3   4   20.32    0.55
  15  -3   3    1.41    0.35
  14  -3   3    1.96    0.47
   7  -3   3    5.49    0.43
  19  -2   2    0.60    0.50
   2  -2   2  252.24    1.40
  14  -2   1   17.97    0.51
  13  -2   1   76.65    0.76
   8  -2   1    7.85    0.42
   7  -2   1    0.86    0.27
  -8  -1   8    1.77    0.83
  21  -1   1    0.60    0.47
  16  -1   0    1.34    0.41
   5  -1   0    6.19    0.53
  21   0   0    3.63    0.55
  20   1  -1    1.08    0.62
   1   1  -1   39.08    1.02
  17   2  -2   19.09    1.02
  -9   3   2    5.18    0.43
  19   3  -2    0.38    1.04
   2   3  -2    5.16    0.43
   1   4  -2   26.89    0.55
 -10   6   3    9.18    0.54
  -7   6   1    4.29    0.48
  -5   6   0    0.60    0.39
  -2   6  -1   10.80    0.51
  -6   7   1    4.69    0.50
   0   7  -1    0.34    0.37
   5   7  -2    1.77    0.53
  -1  -3   8    9.67    0.54
   0  -3   6    1.72    0.40
  17  -3   4    0.37    0.52
  13  -3   3   19.01    0.41
  12  -3   3    0.76    0.42
  11  -3   3    2.03    0.41
  10  -3   3   93.76    0.73
   9  -3   3  156.80    0.90
   8  -3   3    4.49    0.39
  -5  -2   9    1.07    0.66
  -5  -2   8    0.73    0.58
  -5  -2   7    5.34    0.55
  18  -2   2    0.06    0.46
  12  -2   1    5.20    0.48
  11  -2   1    0.01    0.45
  10  -2   1    7.78    0.47
   9  -2   1    3.20    0.43
  20  -1   1    2.24    0.46
  15  -1   0   -0.10    0.44
 -11   2   4   21.54    0.63
 -13   3   6   -0.15    0.51
 -12   4   4    2.28    0.48
 -11   4   3    8.35    0.47
  -8   4   1    0.02    0.42
  -6   4   0    0.17    0.40
  -3   4  -1   12.64    0.39
 -12   5   4   -0.28    0.55
 -11   5   3    3.89    0.48
  -8   5   1    1.81    0.43
  -6   5   0    1.65    0.38
  -3   5  -1    0.66    0.41
   1   5  -2    2.59    0.44
  -9   6   2   26.96    0.61
   2   6  -2    0.22    0.45
  -4   7   0    1.82    0.50
  -1   7  -1    0.32    0.52
   4   7  -2    6.60    0.60
   0  -3   9    2.20    0.59
   0  -3   7    5.50    0.51
   2  -3   5   14.07    0.52
  16  -3   4    1.36    0.51
   4  -3   4    8.91    0.45
  17  -2   2    3.05    0.44
  14  -1   0  106.17    0.93
  -7   0   3   -0.09    0.64
  20   0   0    2.00    0.54
 -12   2   5    1.73    0.54
 -10   2   3    8.33    0.48
  -7   2   1   10.32    0.48
  -3   3  -1   62.24    0.70
 -13   4   5    1.14    0.49
 -10   4   2    4.06    0.43
  11   4  -3    7.66    0.64
  10   4  -3    0.27    0.52
   9   4  -3    0.19    0.49
 -10   5   2    1.55    0.44
  11   5  -3    4.12    0.59
  10   5  -3    0.51    0.59
   9   5  -3    0.56    0.55
 -11   6   3   -0.03    0.46
  -8   6   1   17.27    0.54
  -3   6  -1    8.45    0.49
   1   6  -2    7.68    0.50
  -7   7   1    3.17    0.52
   3   7  -2    0.37    0.57
   0  -3   8    1.24    0.46
   1  -3   6   17.97    0.52
  15  -3   4    0.29    0.33
  14  -3   4    2.50    0.47
   5  -3   4    0.12    0.42
  -4  -2   6    2.21    0.52
  -2  -2   4    0.04    0.40
   0  -2   3  114.74    1.02
   3  -2   2   81.58    0.78
  19  -1   1    0.95    0.51
  13  -1   0    8.70    0.47
   6  -1   0    9.63    0.43
 -12   1   8   -0.06    0.86
 -10   1   4    0.09    0.44
  -3   1   0    4.21    0.57
  19   1  -1    3.63    0.63
 -13   2   7    0.27    0.59
   3   2  -2    0.94    0.43
 -12   3   4    1.34    0.46
 -11   3   3    1.26    0.41
  -8   3   1    0.02    0.31
  -6   3   0   12.78    0.46
   1   3  -2   12.77    0.46
  -4   4  -1    1.78    0.41
   0   4  -2    0.08    0.44
  12   4  -3    2.94    0.64
   8   4  -3   14.85    0.65
  -4   5  -1   13.44    0.46
   0   5  -2   25.42    0.53
  13   5  -3   -0.38    0.62
  12   5  -3   -0.27    0.53
   8   5  -3    1.31    0.46
 -10   6   2   -0.03    0.49
  -6   6   0   15.40    0.42
  -5   7   0    0.16    0.46
  -2   7  -1    1.43    0.46
   2   7  -2    1.42    0.48
   1  -3   9    0.67    0.53
   1  -3   7    0.42    0.43
  16  -3   5    2.18    0.53
   3  -3   5    0.43    0.43
  13  -3   4    0.35    0.42
  12  -3   4    3.71    0.43
   7  -3   4   17.19    0.52
   6  -3   4    1.06    0.32
  -3  -2   5   23.53    0.68
  19  -2   3    0.93    0.50
  16  -2   2    1.36    0.34
  12  -1   0   38.27    0.62
   7  -1   0   69.18    0.84
  19   0   0    1.81    0.53
 -11   1   5    2.99    0.59
  -9   1   3    0.05    0.44
  -9   2   2   27.20    0.58
  -5   2   0   46.85    0.68
  -2   2  -1   65.73    0.82
 -13   3   5    6.73    0.52
 -10   3   2    3.62    0.45
  -9   4   1    5.92    0.46
  -7   4   0    3.40    0.43
  13   4  -3   33.78    1.11
   7   4  -3    0.30    0.48
 -12   5   3   -0.08    0.41
  -9   5   1   10.60    0.51
  -7   5   0   23.04    0.53
   7   5  -3    0.39    0.46
   6   5  -3    3.55    0.52
  -4   6  -1    8.85    0.49
   0   6  -2   27.82    0.59
  11   6  -3   -0.10    0.63
  10   6  -3   10.13    0.67
   9   6  -3    2.11    0.59
   8   6  -3   10.35    0.65
  -3   7  -1    1.02    0.48
   1  -3   8   -0.21    0.47
   2  -3   6    3.88    0.43
  15  -3   5    7.07    0.49
  14  -3   5    0.82    0.40
   4  -3   5    1.25    0.44
  11  -3   4   21.57    0.41
  10  -3   4    1.63    0.39
   9  -3   4   76.00    0.67
   8  -3   4   41.38    0.51
  -4  -2   9    0.32    0.61
  18  -2   3    2.11    0.49
  15  -2   2    6.73    0.37
  14  -2   2    9.14    0.42
   4  -2   2  111.45    0.87
  -2  -1   2  259.88    2.27
  18  -1   1    1.33    0.47
   1  -1   1   35.45    0.86
  11  -1   0    5.74    0.44
  10  -1   0   81.73    0.82
   9  -1   0   16.06    0.52
   8  -1   0  134.33    1.07
 -12   1   7    0.06    0.72
 -13   2   6   12.61    0.71
  16   2  -2   24.27    0.99
   0   3  -2   29.39    0.57
 -13   4   4    2.01    0.53
 -12   4   3    3.17    0.47
  -1   4  -2    0.44    0.45
   6   4  -3    3.94    0.45
 -13   5   4   -0.01    0.50
 -11   5   2    0.57    0.47
  -1   5  -2   37.41    0.52
  14   5  -3    2.05    0.72
   5   5  -3   75.22    0.86
  -9   6   1    0.31    0.47
  -7   6   0   31.16    0.59
  -1   6  -2    4.94    0.44
   7   6  -3    3.31    0.49
  -6   7   0    7.63    0.51
   1   7  -2    6.47    0.48
   2  -3   8    0.52    0.50
   2  -3   7    0.18    0.44
   3  -3   6    0.37    0.43
  13  -3   5    1.23    0.43
   6  -3   5    6.15    0.41
   5  -3   5    5.49    0.45
  -4  -2   8   13.36    0.72
  -4  -2   7    9.84    0.58
  17  -2   3    0.85    0.42
   1  -2   3  121.35    1.01
  13  -2   2  101.99    0.81
   5  -2   2   81.67    0.79
  -4  -1   3  122.96    1.77
  20  -1   2    9.59    0.55
  17  -1   1    8.28    0.48
  18   1  -1    0.38    0.54
 -14   3   6    0.34    0.59
  -4   3  -1   34.03    0.55
 -14   4   5   -0.06    0.54
 -11   4   2    8.60    0.48
  -5   4  -1   14.99    0.48
   5   4  -3   98.65    0.96
  -5   5  -1    1.20    0.29
   4   5  -3    0.96    0.45
 -11   6   2    1.22    0.53
  -5   6  -1   10.63    0.48
   6   6  -3   -0.04    0.44
   5   6  -3    1.04    0.42
  -4   7  -1    1.70    0.52
   0   7  -2    5.27    0.52
   3  -3   8    1.35    0.53
   3  -3   7    2.50    0.48
  14  -3   6    1.38    0.47
  13  -3   6    0.70    0.42
   4  -3   6    0.33    0.40
  12  -3   5    4.91    0.34
  11  -3   5   29.52    0.56
  10  -3   5    2.83    0.42
   9  -3   5    5.67    0.45
   8  -3   5   49.33    0.63
   7  -3   5   66.42    0.68
  -1  -2   4   41.51    0.70
  12  -2   2   99.41    0.79
  11  -2   2    5.53    0.45
   7  -2   2   12.63    0.44
   6  -2   2    9.25    0.45
  21   0   1    0.23    0.52
  18   0   0    0.29    0.46
  -8   1   2    0.60    0.51
  -6   1   1  216.48    1.50
 -12   2   4   10.89    0.61
 -11   2   3   38.44    0.68
  -8   2   1   18.47    0.51
   2   2  -2    3.13    0.46
 -13   3   4    2.41    0.50
 -12   3   3   13.93    0.50
  -9   3   1    1.86    0.34
  -7   3   0   24.82    0.51
  -8   4   0    0.54    0.39
  -2   4  -2   11.88    0.47
  14   4  -3    0.09    0.84
 -10   5   1   -0.37    0.47
  -8   5   0    0.26    0.40
  -2   5  -2    1.60    0.30
 -10   6   1    0.08    0.45
  -8   6   0    1.94    0.45
  -2   6  -2    4.39    0.46
   4   6  -3    0.23    0.46
  -7   7   0    0.59    0.38
  -1   7  -2    0.45    0.46
   4  -3   8   11.39    0.58
   4  -3   7    3.52    0.47
  12  -3   6    0.47    0.45
  11  -3   6   -0.56    0.46
   6  -3   6   28.04    0.57
   5  -3   6    3.96    0.46
  -3  -2   6    6.88    0.54
  -2  -2   5   50.25    0.79
  18  -2   4    0.68    0.52
  16  -2   3    3.49    0.35
   2  -2   3    9.16    0.46
  10  -2   2   12.81    0.38
   9  -2   2   49.63    0.64
   8  -2   2   18.32    0.48
  -7  -1   6   21.51    0.97
  19  -1   2    2.95    0.52
  16  -1   1    0.33    0.44
   0   1  -1 1000.00    3.94
  -6   2   0  113.97    0.92
  -3   2  -1  174.60    1.18
 -11   3   2    0.45    0.44
  -1   3  -2   46.31    0.66
  10   3  -3    0.09    0.71
   9   3  -3    0.77    0.65
   8   3  -3    4.77    0.65
 -10   4   1    2.75    0.39
   4   4  -3    1.51    0.41
 -13   5   3    0.37    0.51
 -12   5   2    0.45    0.47
  -6   5  -1    3.16    0.44
   3   5  -3   -0.11    0.43
  -6   6  -1   10.74    0.49
   3   6  -3    3.26    0.48
  -5   7  -1    2.20    0.51
   9  -3   8    0.23    0.50
   8  -3   8    2.45    0.46
   7  -3   8   21.87    0.56
   6  -3   8    1.04    0.49
   5  -3   8   11.38    0.51
  12  -3   7   -0.04    0.36
  11  -3   7    0.96    0.50
  10  -3   7    1.09    0.50
   9  -3   7    9.98    0.51
   8  -3   7    4.19    0.47
   7  -3   7    1.39    0.42
   6  -3   7    5.67    0.49
   5  -3   7   14.20    0.50
  10  -3   6    4.00    0.36
   9  -3   6   32.69    0.57
   8  -3   6    1.18    0.42
   7  -3   6   39.09    0.53
  -3  -2   9    0.14    0.53
  17  -2   4    0.93    0.51
  15  -2   3    2.33    0.34
  -7  -1   9    0.86    0.69
  15  -1   1    1.80    0.44
  20   0   1    0.52    0.51
  17   0   0    0.59    0.46
 -12   1   6    0.06    0.62
  17   1  -1    1.29    0.50
 -13   2   5   19.22    0.68
 -10   2   2   12.85    0.49
  20   2  -1    1.76    0.62
 -14   3   5   17.75    0.66
  -5   3  -1  111.84    0.85
  18   3  -2    0.89    0.83
   7   3  -3    5.94    0.56
 -14   4   4    5.49    0.53
 -13   4   3   31.70    0.66
 -12   4   2    2.61    0.47
  -6   4  -1   -0.02    0.39
   3   4  -3   24.43    0.57
  -9   5   0   -0.03    0.42
  -3   5  -2    4.74    0.33
   2   5  -3   10.61    0.52
  -3   6  -2    0.16    0.47
   2   6  -3    2.89    0.49
  -2   7  -2    0.46    0.47
   4   7  -3   -0.06    0.52
  -3  -2   8    0.00    0.48
  -3  -2   7    4.34    0.49
  16  -2   4   -0.07    0.46
   0  -2   4  148.99    1.09
  14  -2   3    5.37    0.36
  13  -2   3   15.45    0.46
   3  -2   3   31.07    0.57
  20  -1   3    0.59    0.54
  18  -1   2    0.27    0.45
  14  -1   1   59.76    0.72
   2  -1   1  121.25    1.22
  -4   1   0   10.97    0.58
   1   2  -2    7.12    0.48
 -10   3   1    2.04    0.41
  -8   3   0   12.88    0.50
  11   3  -3    1.30    0.78
   6   3  -3   -0.08    0.52
  -3   4  -2    0.46    0.42
 -11   5   1    2.55    0.43
  -7   5  -1   14.95    0.47
   1   5  -3   77.99    0.76
 -11   6   1    1.10    0.52
  -9   6   0    0.39    0.35
  -7   6  -1    0.83    0.42
   1   6  -3   13.55    0.49
  -6   7  -1    9.28    0.53
  -3   7  -2    0.22    0.53
   3   7  -3    0.46    0.53
  -2  -2   9    3.37    0.60
  17  -2   5    0.79    0.53
  15  -2   4    4.01    0.42
  12  -2   3   22.61    0.54
   4  -2   3    9.53    0.42
  -7  -1   8    3.43    0.74
  17  -1   2    4.07    0.44
  16   0   0    0.22    0.41
 -11   1   4   44.56    0.91
 -14   2   7    0.15    0.66
  15   2  -2    5.57    0.68
  -2   3  -2    6.14    0.42
   5   3  -3   14.38    0.64
 -11   4   1   45.02    0.64
  -9   4   0   11.27    0.39
   2   4  -3    1.21    0.42
 -14   5   3    1.67    0.56
 -13   5   2   16.12    0.53
  -4   5  -2    0.25    0.30
  -4   6  -2    9.10    0.47
  -7   7  -1    1.18    0.47
   2   7  -3    6.19    0.61
  -2  -2   8    0.72    0.53
  -2  -2   6   47.83    0.71
  16  -2   5    3.38    0.50
  -1  -2   5   28.35    0.61
  14  -2   4    2.12    0.39
   1  -2   4   33.87    0.61
  11  -2   3  109.00    0.80
  10  -2   3    8.57    0.45
   5  -2   3    0.47    0.39
  -7  -1   7   11.35    0.78
  -5  -1   4   33.12    1.04
  19  -1   3    1.77    0.50
  13  -1   1   52.94    0.61
  21   0   2    0.37    0.52
  19   0   1   -0.29    0.44
 -10   1   3   -0.13    0.44
  16   1  -1   59.77    0.88
  -9   2   1   27.27    0.56
  -4   2  -1   50.80    0.69
 -14   3   4    1.53    0.47
 -13   3   3   12.86    0.53
 -12   3   2    0.56    0.44
  -6   3  -1    3.45    0.41
 -14   4   3   -0.14    0.44
  -7   4  -1    0.41    0.28
  -4   4  -2    0.14    0.40
   1   4  -3    0.26    0.41
 -10   5   0    0.22    0.45
   0   5  -3    8.08    0.48
 -12   6   1   -0.32    0.49
 -10   6   0   -0.12    0.47
  -8   6  -1   -0.02    0.41
  -5   6  -2   11.51    0.46
   0   6  -3   10.38    0.53
  -4   7  -2    3.24    0.56
   1   7  -3    0.29    0.54
  -1  -2   9   -0.27    0.57
  -2  -2   7   14.96    0.55
  15  -2   5    0.33    0.44
  13  -2   4    5.35    0.44
   9  -2   3   14.89    0.45
   8  -2   3   10.18    0.44
   7  -2   3    0.23    0.39
   6  -2   3   31.21    0.54
  -6  -1   5   15.33    0.79
  18  -1   3    2.34    0.43
  16  -1   2   21.25    0.54
  12  -1   1   14.68    0.48
   3  -1   1    2.04    0.42
  15   0   0    0.04    0.37
  -7   1   1   27.72    0.69
 -14   2   6    4.73    0.60
 -13   2   4    4.63    0.61
 -12   2   3   12.37    0.49
  -7   2   0   44.15    0.64
  19   2  -1    1.03    0.58
   4   3  -3   64.57    0.85
 -15   4   4    0.44    0.49
 -13   4   2   -0.19    0.45
 -12   5   1    3.69    0.46
  -8   5  -1    0.47    0.29
  -5   5  -2   39.81    0.52
  -1   5  -3    4.10    0.42
  -1   6  -3    7.87    0.49
  -5   7  -2    3.53    0.49
   0   7  -3    5.75    0.57
  15  -2   6   -0.40    0.45
  -1  -2   6    5.29    0.44
  14  -2   5    1.92    0.46
   0  -2   5   26.92    0.58
  12  -2   4    6.59    0.43
   2  -2   4   42.31    0.64
  19  -1   4    6.46    0.48
  15  -1   2    6.48    0.42
  -1  -1   2  280.59    2.07
  11  -1   1   -0.14    0.37
  10  -1   1   12.17    0.45
   4  -1   1  138.65    1.18
  20   0   2   15.23    0.62
  18   0   1   -0.27    0.46
 -12   1   5   -0.05    0.53
 -11   2   2    2.65    0.42
   0   2  -2    6.78    0.49
 -15   3   5    7.04    0.59
 -11   3   1   10.65    0.48
  -9   3   0    1.29    0.43
  -3   3  -2  114.92    0.84
   3   3  -3   -0.31    0.48
 -12   4   1    0.02    0.44
 -10   4   0   -0.08    0.29
  -8   4  -1    0.56    0.40
  -5   4  -2   23.39    0.50
   0   4  -3    2.01    0.44
 -14   5   2    0.22    0.45
 -11   6   0    2.53    0.51
  -6   6  -2    0.18    0.47
  -2   6  -3    1.95    0.44
  -1   7  -3    0.32    0.50
   0  -2   9    3.78    0.53
  -1  -2   8    0.40    0.47
  -1  -2   7    1.16    0.44
  14  -2   6    1.09    0.43
  13  -2   5    3.88    0.43
  11  -2   4   94.28    0.74
   3  -2   4   60.32    0.70
  -6  -1   9   12.32    0.79
  17  -1   3    0.97    0.45
   9  -1   1    1.46    0.39
   5  -1   1   40.26    0.72
  -6   0   2   34.76    1.14
  14   0   0   49.54    0.70
  -9   1   2   83.36    0.97
  21   1   1    0.59    0.61
  15   1  -1   25.70    0.66
  -1   1  -1   35.12    0.76
 -14   2   5    1.15    0.58
  -7   3  -1    6.93    0.44
 -13   5   1   -0.13    0.44
 -11   5   0   20.05    0.44
  -9   5  -1    4.18    0.42
  -6   5  -2    0.96    0.40
  -2   5  -3    8.79    0.47
  -9   6  -1    1.90    0.33
  -6   7  -2   13.52    0.62
  -2   7  -3    0.01    0.50
   1  -2   9    5.49    0.52
   0  -2   8    2.25    0.46
  13  -2   6    4.80    0.47
   0  -2   6    7.41    0.46
  12  -2   5    0.65    0.42
   1  -2   5    0.14    0.40
  10  -2   4   83.23    0.65
   9  -2   4    2.88    0.41
   8  -2   4   28.33    0.53
   5  -2   4   13.63    0.50
   4  -2   4    7.99    0.44
  18  -1   4    2.38    0.50
  14  -1   2    1.95    0.43
   8  -1   1  226.94    1.24
   7  -1   1   13.57    0.52
   6  -1   1    6.14    0.48
  17   0   1    0.37    0.41
  -5   1   0    6.51    0.49
  -5   2  -1  131.55    0.98
  14   2  -2    1.55    0.65
 -14   3   3    6.48    0.50
 -13   3   2   24.73    0.55
  -4   3  -2    9.48    0.45
   2   3  -3    1.52    0.40
 -15   4   3   38.79    0.76
 -14   4   2    0.51    0.48
 -11   4   0    5.10    0.41
  -1   4  -3    3.61    0.43
  -7   6  -2    0.26    0.46
  -3   6  -3    7.08    0.50
   8   6  -4   -0.03    0.58
   7   6  -4    2.77    0.59
   6   6  -4    1.66    0.54
   3  -2   9   -0.33    0.52
   2  -2   9    1.13    0.50
   1  -2   8    0.23    0.46
  13  -2   7    0.03    0.37
  12  -2   7   -0.07    0.44
   0  -2   7    8.34    0.46
  12  -2   6    1.30    0.44
   1  -2   6   11.03    0.54
  11  -2   5    4.27    0.41
   2  -2   5   10.39    0.48
   7  -2   4   35.81    0.50
   6  -2   4   13.07    0.38
  16  -1   3    4.86    0.43
  -3  -1   3  103.80    1.41
  13  -1   2    4.34    0.47
  19   0   2   -0.03    0.46
  13   0   0    2.44    0.42
 -10   2   1    9.91    0.46
  -8   2   0    8.37    0.45
  18   2  -1    0.19    0.58
  -1   2  -2  106.61    0.99
 -15   3   4   13.50    0.57
 -10   3   0    0.65    0.44
   1   3  -3   45.21    0.70
 -16   4   4    0.36    0.54
 -13   4   1  100.54    0.88
  -9   4  -1   24.45    0.51
  -6   4  -2    4.85    0.40
  -2   4  -3   11.61    0.50
 -12   5   0    0.51    0.45
 -10   5  -1    3.39    0.40
  -7   5  -2   -0.19    0.41
  -3   5  -3    2.13    0.31
   7   5  -4   12.72    0.64
   6   5  -4    4.88    0.57
 -12   6   0    1.00    0.48
 -10   6  -1    1.42    0.44
  -4   6  -3    1.30    0.44
   9   6  -4    0.39    0.55
   5   6  -4   -0.36    0.47
   4   6  -4    3.64    0.50
  -3   7  -3   -0.39    0.37
   6  -2   9    0.09    0.54
   5  -2   9   11.83    0.62
   4  -2   9    5.68    0.60
  11  -2   8    1.40    0.50
  10  -2   8    0.93    0.54
   2  -2   8    1.48    0.48
  11  -2   7    0.91    0.49
   1  -2   7    2.60    0.43
  11  -2   6    2.07    0.43
  10  -2   5    7.67    0.36
   9  -2   5   68.64    0.67
   8  -2   5   43.65    0.57
   4  -2   5    2.82    0.43
   3  -2   5    3.21    0.44
  -6  -1   8    4.36    0.58
  -6  -1   6   27.55    0.89
  18  -1   5    0.06    0.50
  17  -1   4    0.24    0.44
  15  -1   3    6.72    0.47
  20   0   3    0.18    0.58
  16   0   1   -0.24    0.41
  12   0   0    1.42    0.48
  20   1   1    2.14    0.51
  14   1  -1   26.45    0.73
 -13   2   3    0.33    0.48
 -12   3   1    5.98    0.45
  -8   3  -1    0.84    0.41
 -15   5   2    0.66    0.49
 -14   5   1   -0.30    0.44
  -4   5  -3    1.99    0.43
   9   5  -4    1.13    0.55
   8   5  -4    1.38    0.50
   5   5  -4   17.01    0.58
   4   5  -4    0.19    0.46
  -8   6  -2   -0.10    0.46
   3   6  -4    0.29    0.46
   2   6  -4   26.89    0.65
   9  -2   8    0.26    0.46
   8  -2   8    1.21    0.51
   7  -2   8    6.40    0.52
   6  -2   8   13.77    0.49
   5  -2   8    1.74    0.43
   4  -2   8   19.63    0.57
   3  -2   8    3.75    0.50
  10  -2   7   10.59    0.51
   9  -2   7   -0.04    0.48
   3  -2   7    2.61    0.41
   2  -2   7    0.69    0.43
  10  -2   6    3.43    0.34
   9  -2   6   40.69    0.59
   8  -2   6   38.21    0.58
   3  -2   6    5.49    0.45
   2  -2   6   -0.22    0.42
   7  -2   5   11.96    0.47
   6  -2   5    8.04    0.45
   5  -2   5    0.74    0.44
  -5  -1   9    0.12    0.58
  -6  -1   7    4.75    0.59
  17  -1   5    3.40    0.53
  16  -1   4   -0.24    0.46
  12  -1   2  124.88    0.84
   0  -1   2  102.54    1.21
  18   0   2    1.81    0.49
 -11   1   3   12.89    0.64
  -8   1   1    1.42    0.50
 -14   2   4    7.72    0.57
 -12   2   2    2.49    0.41
  -6   2  -1   11.13    0.46
 -16   3   5    2.61    0.63
  -5   3  -2   39.46    0.58
   0   3  -3   20.39    0.53
 -12   4   0    0.26    0.41
  -7   4  -2    8.88    0.43
  -3   4  -3   -0.41    0.44
  -8   5  -2    4.52    0.44
   3   5  -4    0.68    0.44
   2   5  -4   12.22    0.52
 -11   6  -1    0.55    0.49
  -5   6  -3    0.39    0.47
   1   6  -4   -0.22    0.50
   8  -2   7    1.13    0.33
   7  -2   7   30.50    0.57
   6  -2   7   34.03    0.61
   5  -2   7    2.92    0.44
   4  -2   7    3.18    0.44
   7  -2   6    2.68    0.40
   6  -2   6   28.05    0.55
   5  -2   6   10.79    0.47
   4  -2   6    4.36    0.42
  14  -1   3   13.74    0.45
  11  -1   2   10.89    0.49
  19   0   3    0.03    0.48
  15   0   1   -0.40    0.40
  17   1   0   10.71    0.53
  -2   1  -1  122.28    1.22
  -2   2  -2  259.82    1.38
 -15   3   3    1.18    0.47
 -14   3   2    2.86    0.43
 -16   4   3    2.47    0.51
 -15   4   2   14.28    0.58
 -10   4  -1    1.33    0.30
 -13   5   0    2.27    0.50
 -11   5  -1    0.25    0.44
  -5   5  -3    9.30    0.48
   1   5  -4    9.64    0.47
  -9   6  -2    4.77    0.49
   0   6  -4    2.48    0.50
  16  -1   5    2.78    0.38
  15  -1   4    0.57    0.34
 -11   3   0   30.73    0.50
  -6   6  -3    0.11    0.37
   9  -6   1    1.80    0.60
   8  -6  -2   15.09    0.55
   7  -6  -3    3.08    0.44
   6  -6  -4    0.35    0.48
   4  -4   7    0.72    0.57
   8  -4   1   -0.05    0.48
   6  -4  -3    3.93    0.45
   5  -4  -4   41.93    0.58
  -1  -4  -7    0.61    0.37
  -4  -4  -8   -0.10    0.49
   1  -3   8    0.07    0.52
   4  -3   6    0.07    0.56
   2  -3  -5    5.35    0.33
   0  -3  -6    0.95    0.38
  -4  -2   9    0.78    0.53
   4  -2  -2    6.44    0.43
   3  -2  -3    2.58    0.28
   0  -2  -5   26.66    0.55
  -2  -1   7   18.40    0.53
   3  -1   0    4.14    0.61
  -3  -1  -5   12.08    0.49
  -6  -1  -6   -0.20    0.39
 -12  -1  -7   10.48    0.66
 -11   0   8   17.54    0.58
 -12   0   8    5.79    0.54
  -4   0   6   13.12    0.51
  -1   0   4   87.68    0.86
  -8   0  -5   -0.27    0.52
 -12   1   6    0.13    0.41
 -13   1   6   12.41    0.48
  -8   1   5    6.54    0.42
  -6   1   4    4.11    0.41
  -5   1   3    5.88    0.44
 -20   1  -3    0.13    0.79
   9  -6   2    5.11    0.60
   9  -6   0    0.15    0.46
   5  -6  -5    0.36    0.50
   7  -5  -3   -0.05    0.45
   6  -5  -4    3.57    0.46
   3  -5  -6    2.10    0.48
   1  -5  -7    1.66    0.53
   8  -4   2    1.95    0.59
   8  -4   0    1.63    0.44
   7  -4  -2    9.12    0.48
   2  -4  -6    0.65    0.42
   5  -3   5    5.08    0.70
   7  -3   1    6.20    0.56
   5  -3  -3   14.13    0.50
   4  -3  -4    0.30    0.41
  -2  -3  -7   -0.05    0.43
  -6  -3  -8    0.12    0.54
   2  -2  -4    0.02    0.36
  -2  -2  -6    0.13    0.31
  -5  -2  -7    2.83    0.44
 -11  -2  -8    1.16    0.56
  -5  -1   8    0.14    0.45
   1  -1   5    5.80    0.45
   2  -1   4    0.25    0.40
 -11  -1  -7    0.56    0.56
  -7   0   7   -0.22    0.40
   0   0   2  132.45    1.41
 -14   1   6    6.50    0.39
 -15   1   6    1.33    0.45
 -16   1   6    1.13    0.38
  -9   1   5    4.49    0.42
   9  -6  -1    0.19    0.49
   8  -5  -2    0.17    0.41
   5  -5  -5    0.30    0.48
   2  -4   8    1.17    0.56
   4  -4  -5    0.22    0.30
   0  -4  -7    2.73    0.36
  -3  -4  -8   -0.12    0.48
   7  -3   0   23.61    0.64
   6  -3  -2   -0.03    0.29
   1  -3  -6   32.19    0.57
  -5  -3  -8   12.15    0.56
  -5  -2   9    0.25    0.58
  -2  -2   8    0.27    0.44
   2  -2   6    0.28    0.40
   5  -2  -1   98.11    0.97
 -10  -2  -8    0.43    0.55
  -6  -1   8    4.83    0.49
  -3  -1   7    3.61    0.41
   3  -1   2    1.74    0.75
   2  -1  -2  249.46    1.45
   1  -1  -3    0.25    0.41
  -5  -1  -6    1.46    0.42
 -10  -1  -7   29.95    0.76
  -8   0   7    0.25    0.44
  -5   0   6    4.21    0.43
  -3   0   5   -0.33    0.39
 -10   1   5    6.26    0.42
  -7   1   4   11.82    0.44
  -7   1  -2   16.78    1.41
   9  -6   3   -0.10    0.68
   8  -6  -3    9.86    0.55
   7  -6  -4    3.29    0.50
   6  -6  -5    0.43    0.54
   8  -5   4    1.17    0.96
   9  -5   1    3.82    0.49
   9  -5   0    0.36    0.44
   4  -5  -6    2.02    0.43
   2  -5  -7    1.11    0.49
   5  -4   6    0.08    0.66
   8  -4  -1    0.30    0.43
   3  -4  -6    0.47    0.39
  -2  -4  -8    1.15    0.53
   0  -3   8    0.69    0.48
   7  -3   2    0.88    0.56
   3  -3  -5    8.42    0.33
  -1  -3  -7    0.10    0.43
  -6  -2   9    0.46    0.56
   0  -2   7    7.81    0.48
   1  -2  -5   27.15    0.55
  -1  -2  -6   10.80    0.49
  -4  -2  -7    3.38    0.43
  -9  -2  -8    0.49    0.53
  -1  -1   6   12.32    0.48
  -2  -1  -5    1.39    0.41
  -9  -1  -7    4.79    0.55
  -9   0   7    0.10    0.40
  -7   0  -5    0.01    0.51
 -11   1   5    3.17    0.39
 -12   1   5    0.01    0.42
 -17   1   5    1.15    0.50
 -18   1   5    6.67    0.55
  -8   1   4    0.41    0.41
  -6   1   3   35.98    0.59
  -5   1   2    3.65    0.34
 -19   1  -3    2.41    0.78
   9  -6  -2   28.39    0.66
   9  -5   2    1.35    0.54
   9  -5  -1   11.93    0.50
   7  -5  -4   12.53    0.50
   7  -4  -3    0.24    0.41
   6  -4  -4   18.76    0.47
   5  -4  -5   22.08    0.50
   1  -4  -7   18.25    0.45
   2  -3   7   -0.09    0.44
   7  -3  -1    9.10    0.46
  -4  -3  -8   10.84    0.48
  -3  -2   8    0.02    0.47
   3  -2   5    3.03    0.47
   4  -2   4    6.26    0.64
   4  -2  -3   35.06    0.58
  -8  -2  -8    1.99    0.48
  -7  -1   8    3.37    0.36
   0  -1  -4   71.60    0.71
 -10   0   7   -0.06    0.30
 -11   0   7    0.64    0.45
 -12   0   7   -0.25    0.41
  -6   0   6   72.37    0.73
  -2   0   4   37.72    0.63
  -1   0   3   -0.33    0.46
  -4   0  -4   57.45    0.84
 -13   0  -6   40.29    1.05
 -14   0  -6    0.29    0.65
 -15   0  -6    0.01    0.75
 -13   1   5    1.16    0.35
 -14   1   5    4.87    0.44
 -15   1   5    0.87    0.41
 -16   1   5   -0.24    0.38
  -9   1   4   -0.27    0.38
  -5   1   1    0.36    0.44
   8  -5  -3    1.21    0.34
   6  -5  -5    0.06    0.34
   3  -5  -7    1.29    0.45
   8  -4  -2    1.68    0.44
  -1  -4  -8    0.65    0.55
   6  -3  -3    0.30    0.42
   5  -3  -4    3.26    0.41
   2  -3  -6    0.50    0.38
   0  -3  -7    5.75    0.48
  -3  -3  -8    0.92    0.48
   3  -2  -4   31.32    0.47
  -3  -2  -7    2.75    0.44
  -7  -2  -8    5.81    0.53
  -8  -1   8    1.54    0.37
  -9  -1   8   10.56    0.50
  -4  -1   7   22.56    0.44
   0  -1   5   23.83    0.60
   3  -1  -1    6.44    0.55
  -4  -1  -6    0.96    0.43
  -8  -1  -7    1.35    0.47
 -13   0   7   -0.17    0.41
 -14   0   7   -0.13    0.47
 -15   0   7    0.09    0.49
  -7   0   6    9.23    0.46
  -4   0   5    0.02    0.41
  -1   0  -2   15.12    0.70
 -12   0  -6  103.34    1.39
 -16   0  -6    4.92    0.94
 -10   1   4    0.78    0.41
 -18   1   4    8.66    0.50
 -19   1   4    1.02    0.49
  -7   1   3    6.10    0.43
  -6   1   2    6.42    0.44
  10  -6   1    1.24    0.59
  10  -6   0    1.38    0.58
   9  -6  -3    2.29    0.48
   8  -6  -4    0.83    0.48
   9  -5  -2    1.76    0.41
   5  -5  -6    2.08    0.44
   1  -4   8    0.87    0.58
   4  -4  -6    1.26    0.41
   2  -4  -7    8.46    0.47
  -1  -3   8    9.68    0.58
   4  -3  -5    1.90    0.36
  -4  -2   8   14.23    0.57
  -1  -2   7    1.36    0.40
   5  -2  -2   16.12    0.42
   2  -2  -5   49.45    0.63
   0  -2  -6    6.75    0.34
  -6  -2  -8   12.64    0.57
 -10  -1   8    1.26    0.50
  -5  -1   7    4.06    0.46
  -2  -1   6   59.13    0.71
  -1  -1  -5    5.53    0.45
  -7  -1  -7    5.82    0.52
  -8   0   6    7.02    0.42
  -2   0  -3    0.19    0.41
  -6   0  -5    0.18    0.51
 -11   0  -6    2.21    0.58
 -11   1   4   45.70    0.64
 -12   1   4   33.39    0.54
 -16   1   4    3.82    0.43
 -17   1   4    5.38    0.49
  -8   1   3   53.28    0.65
 -20   1   3   -0.23    0.56
 -18   1  -3    2.04    0.70
  10  -6  -1    0.02    0.50
   4  -5   7    0.68    0.66
   8  -5  -4    1.63    0.42
   7  -5  -5   22.40    0.56
   3  -4   7    9.38    0.64
   6  -4   5    1.38    0.74
   8  -4   3    2.31    0.76
   7  -4  -4   26.35    0.52
   6  -4  -5    3.90    0.41
   0  -4  -8    1.14    0.49
   7  -3  -2   10.68    0.46
   3  -3  -6    0.61    0.37
   1  -3  -7   16.73    0.49
  -2  -3  -8    0.08    0.46
   1  -2   6    9.90    0.47
  -2  -2  -7    0.78    0.40
 -11  -1   8    4.40    0.39
 -12  -1   8    0.53    0.51
   2  -1  -3  266.78    1.37
  -3  -1  -6    3.83    0.43
  -9   0   6    6.78    0.43
  -5   0   5    0.42    0.42
  -3   0   4    0.06    0.39
 -17   0  -6    0.20    1.00
 -13   1   4    6.22    0.42
 -14   1   4   14.95    0.48
 -15   1   4    0.03    0.42
 -19   1   3   -0.68    0.52
  -6   1  -1    5.73    0.67
 -20   1  -2   11.03    0.72
  10  -6   2    0.91    0.63
  10  -6  -2    0.17    0.49
   9  -5  -3    1.16    0.43
   6  -5  -6    3.51    0.51
   4  -5  -7    0.18    0.35
   9  -4   0   11.22    0.47
   9  -4  -1    5.73    0.48
   8  -4  -3   12.44    0.50
   5  -4  -6    3.20    0.40
   3  -4  -7   -0.58    0.47
   1  -4  -8    1.30    0.48
   1  -3   7    0.31    0.45
   3  -3   6    0.26    0.49
   6  -3  -4    2.01    0.40
  -5  -2   8    0.79    0.46
   4  -2  -4    2.31    0.38
   1  -2  -6    4.25    0.44
  -5  -2  -8    1.66    0.49
  -6  -1   7    5.05    0.43
  -3  -1   6    5.02    0.43
   1  -1   4    4.40    0.45
   1  -1  -4    9.10    0.35
  -6  -1  -7   14.71    0.53
 -10   0   6    7.56    0.45
 -11   0   6    3.67    0.41
 -16   0   6   -0.85    0.44
 -17   0   6    0.37    0.53
 -10   0  -6    2.22    0.54
  -9   1   3    0.19    0.30
 -18   1   3   30.82    0.63
  -7   1   2    0.37    0.39
 -20   1   2    0.41    0.48
  -6   1   1  215.62    1.42
 -21   1   1    0.80    0.54
 -21   1   0    2.67    0.58
 -21   1  -1    0.36    0.57
 -17   1  -3    0.66    0.69
   9  -6  -4    0.14    0.51
   9  -5   3    6.60    0.79
  10  -5   0    0.19    0.45
  10  -5  -1    0.98    0.45
   0  -4   8    1.93    0.59
   9  -4   1   25.16    0.71
  -2  -3   8    1.05    0.47
   7  -3  -3    5.68    0.46
   5  -3  -5    0.10    0.35
  -1  -3  -8    0.02    0.44
  -6  -2   8    2.99    0.47
  -2  -2   7   15.21    0.51
   6  -2   0  107.61    1.13
   6  -2  -1   15.27    0.53
   5  -2  -3    0.02    0.38
   3  -2  -5   21.93    0.51
  -1  -2  -7    2.35    0.43
  -4  -2  -8   20.76    0.56
  -7  -1   7   11.54    0.50
  -1  -1   5   12.99    0.49
   2  -1   3   43.79    0.89
   3  -1  -2   55.73    0.72
   0  -1  -5   24.18    0.52
 -12   0   6    0.94    0.39
 -13   0   6   18.78    0.52
 -14   0   6    0.17    0.44
 -15   0   6    0.58    0.42
  -6   0   5    0.04    0.29
  -2   0   3    0.31    0.44
  -3   0  -4   18.83    0.57
  -5   0  -5    0.07    0.48
  -9   0  -6    6.25    0.56
 -10   1   3    0.29    0.32
 -11   1   3   14.08    0.51
 -15   1   3    0.72    0.40
 -16   1   3   18.95    0.54
 -17   1   3    5.35    0.37
 -19   1   2    7.14    0.55
 -20   1   1    0.34    0.49
 -20   1  -1    2.81    0.60
 -19   1  -2    2.70    0.62
  10  -6  -3   10.25    0.63
  10  -5   1    3.82    0.46
  10  -5  -2    1.27    0.46
   8  -5  -5    0.20    0.50
   9  -4  -2    0.39    0.42
   8  -4  -4    5.73    0.43
   7  -4  -5   29.79    0.56
   4  -4  -7    1.00    0.46
   2  -4  -8    6.49    0.49
   8  -3   0   12.66    0.51
   8  -3  -1   -0.13    0.40
   4  -3  -6    2.48    0.42
   2  -3  -7   -0.01    0.31
   0  -3  -8    0.78    0.44
  -7  -2   8    2.95    0.47
  -8  -1   7    2.16    0.47
  -4  -1   6   15.86    0.49
  -2  -1  -6   14.48    0.47
  -5  -1  -7    6.70    0.45
 -12  -1  -8    0.19    0.63
  -7   0   5   -0.04    0.41
  -4   0   4  679.59    1.98
  -1   0   2   20.26    0.71
 -12   1   3   37.27    0.53
 -13   1   3    1.93    0.39
 -14   1   3    3.73    0.40
  -8   1   2    0.60    0.29
 -18   1   2    0.97    0.47
  -7   1   1   27.69    0.62
 -19   1   1    3.66    0.50
 -20   1   0   -0.03    0.49
 -16   1  -3    4.76    0.73
  11  -6   0    2.42    0.59
  11  -6  -1    1.39    0.56
   9  -5  -4    1.14    0.42
   7  -5  -6    4.16    0.51
   6  -4  -6   10.22    0.47
  -3  -3   8    9.89    0.53
   0  -3   7    5.58    0.56
  -8  -2   8   -0.17    0.48
  -3  -2   7    4.89    0.46
   0  -2   6    6.38    0.44
   2  -2   5    9.92    0.52
   6  -2   1   11.06    0.68
   6  -2  -2    1.42    0.39
   2  -2  -6   45.71    0.64
   0  -2  -7    8.49    0.46
  -3  -2  -8    3.17    0.49
  -9  -1   7    3.27    0.34
 -10  -1   7    0.87    0.47
 -11  -1   7    4.32    0.45
 -10  -1  -8    0.60    0.58
 -11  -1  -8    7.68    0.60
  -8   0   5    0.24    0.40
 -18   0   5   -0.32    0.54
  -8   0  -6   16.29    0.64
  -9   1   2   84.74    0.80
 -16   1   2   43.47    0.63
 -17   1   2    0.99    0.44
 -19   1   0    8.07    0.54
 -19   1  -1    0.44    0.59
 -18   1  -2    0.14    0.58
 -10   1  -3    3.71    1.00
  11  -6  -2    1.15    0.49
  10  -5  -3    0.63    0.45
  -1  -4   8    2.51    0.54
   2  -4   7    5.00    0.62
   9  -4  -3   -0.03    0.41
   5  -4  -7    0.13    0.41
   3  -4  -8    3.13    0.54
  -4  -3   8   -0.13    0.54
   8  -3   1    1.13    0.52
   8  -3  -2    3.36    0.33
   7  -3  -4    8.49    0.49
   6  -3  -5   44.08    0.58
   3  -3  -7   -0.21    0.43
   1  -3  -8    9.83    0.51
  -9  -2   8    0.98    0.45
 -10  -2   8    0.45    0.52
 -11  -2   8    0.01    0.49
   5  -2  -4    0.27    0.38
   4  -2  -5   10.64    0.45
 -12  -1   7    0.37    0.34
 -13  -1   7    3.86    0.45
 -14  -1   7    0.23    0.35
  -5  -1   6   33.76    0.60
   3  -1  -3  102.78    0.89
   2  -1  -4   47.67    0.58
  -1  -1  -6   16.43    0.51
  -4  -1  -7    4.16    0.41
  -9  -1  -8    1.85    0.55
  -9   0   5   -0.21    0.38
 -10   0   5    0.19    0.35
 -16   0   5   -0.12    0.50
 -17   0   5    0.24    0.46
  -5   0   4   53.23    0.67
  -1   0  -3   -0.02    0.38
  -4   0  -5   -0.12    0.46
 -10   1   2   87.41    0.80
 -11   1   2   12.20    0.50
 -12   1   2   49.57    0.66
 -13   1   2    0.68    0.42
 -14   1   2   16.43    0.51
 -15   1   2    7.39    0.47
  -8   1   1    1.46    0.38
 -18   1   1   -0.20    0.44
 -15   1  -3    6.23    0.71
  11  -6   1   -0.12    0.59
  11  -6  -3    0.40    0.57
   3  -5   7    0.26    0.68
  10  -5   2    0.02    0.58
   9  -5  -5    1.45    0.51
   8  -5  -6    4.48    0.50
   4  -4   6    1.33    0.56
   7  -4   4    4.58    1.10
   9  -4   2   15.93    0.77
   8  -4  -5    5.53    0.45
   2  -3   6    4.05    0.53
   4  -3   5    0.92    0.57
   8  -3  -3    4.93    0.43
   5  -3  -6   -0.43    0.37
  -4  -2   7   10.05    0.48
   6  -2  -3    9.94    0.46
   1  -2  -7    2.05    0.44
  -2  -2  -8    1.61    0.45
  -6  -2  -9    0.25    0.52
  -6  -1   6   27.39    0.52
  -2  -1   5    8.70    0.37
   0  -1   4   75.56    0.87
   1  -1  -5   12.59    0.38
  -3  -1  -7    7.13    0.44
  -8  -1  -8    1.63    0.49
 -11   0   5    0.17    0.37
 -12   0   5   -0.03    0.40
 -13   0   5    0.08    0.44
 -14   0   5    0.23    0.42
 -15   0   5   -0.09    0.33
  -3   0   3    0.00    0.42
  -2   0  -4    2.92    0.43
  -7   0  -6    6.12    0.48
 -16   1   1   58.87    0.76
 -17   1   1    0.99    0.43
 -18   1   0    4.49    0.51
  -7   1  -1   13.28    0.76
 -17   1  -2    3.83    0.54
  10  -6   3   -0.10    0.84
  11  -5  -1    2.61    0.47
  10  -5  -4    0.51    0.44
  -2  -4   8    5.79    0.61
  10  -4   0   -0.12    0.47
  10  -4  -1    2.98    0.42
  10  -4  -2    4.11    0.41
   9  -4  -4    3.27    0.45
   7  -4  -6   13.26    0.49
   4  -4  -8   -0.03    0.52
  -5  -3   8    0.50    0.51
  -1  -3   7   17.69    0.58
   4  -3  -7    0.76    0.44
   2  -3  -8    1.23    0.50
  -1  -3  -9    0.42    0.51
  -5  -2   7    5.11    0.47
  -1  -2   6    4.40    0.44
   3  -2  -6    7.65    0.35
  -1  -2  -8    0.43    0.42
  -5  -2  -9   11.84    0.58
   4  -1  -1   95.65    1.07
  -7  -1  -8    3.05    0.47
  -6   0   4    9.32    0.43
 -18   0   4   37.81    0.63
 -19   0   4    7.51    0.49
   0   0  -2  133.92    1.41
  -9   1   1   29.52    0.59
 -15   1   1   26.17    0.57
 -17   1   0   11.16    0.54
 -14   1  -3   14.31    0.81
   5  -5   6    2.28    0.69
  11  -5   0   20.16    0.63
  11  -5  -2    0.18    0.41
   6  -4  -7    1.01    0.41
  -6  -3   8   -0.32    0.52
   7  -3  -5   10.47    0.44
   6  -3  -6    0.13    0.38
  -6  -2   7    1.20    0.42
   3  -2   4   55.33    0.97
   2  -2  -7   14.02    0.46
  -4  -2  -9    4.96    0.57
  -7  -1   6   22.22    0.43
  -8  -1   6    2.96    0.43
 -16  -1   6    1.28    0.46
  -3  -1   5    0.69    0.41
   4  -1  -2   13.51    0.55
   3  -1  -4  120.41    0.89
   0  -1  -6    2.34    0.41
  -2  -1  -7    0.84    0.40
  -6  -1  -8    0.49    0.43
  -7   0   4   -0.03    0.38
 -17   0   4    0.77    0.48
  -3   0  -5   -0.03    0.46
  -6   0  -6    7.63    0.48
 -10   1   1  139.78    1.04
 -11   1   1    3.33    0.42
 -12   1   1   13.50    0.48
 -13   1   1    0.15    0.41
 -14   1   1   25.68    0.59
 -16   1   0    1.66    0.46
 -16   1  -2   21.08    0.72
 -13   1  -3    1.39    0.70
  12  -6  -1   -0.09    0.54
  12  -6  -2    0.42    0.52
  11  -5  -3    4.63    0.47
  10  -5  -5    1.10    0.50
   9  -5  -6   -0.13    0.55
  -3  -4   8    3.11    0.55
   1  -4   7    0.43    0.52
  10  -4  -3    0.18    0.40
   9  -4  -5    0.06    0.41
   8  -4  -6   15.24    0.52
   5  -4  -8    0.07    0.44
  -7  -3   8    0.15    0.52
  -8  -3   8    0.96    0.46
   9  -3  -1    1.60    0.42
   9  -3  -2    4.66    0.42
   8  -3  -4   -0.15    0.30
   3  -3  -8    9.08    0.54
   0  -3  -9    2.61    0.47
  -7  -2   7    1.98    0.45
  -2  -2   6   48.51    0.68
   1  -2   5    1.02    0.41
   7  -2  -1   10.77    0.48
   7  -2  -2    3.15    0.40
   6  -2  -4    1.22    0.41
   5  -2  -5    1.62    0.29
   4  -2  -6    1.64    0.41
   0  -2  -8    1.59    0.45
  -9  -1   6   17.55    0.50
 -10  -1   6    0.19    0.43
 -13  -1   6   11.76    0.47
 -14  -1   6    6.50    0.46
 -15  -1   6    1.53    0.47
   4  -1   0   10.81    0.64
   2  -1  -5    8.30    0.46
  -5  -1  -8    0.42    0.49
  -8   0   4    5.57    0.42
 -15   0   4    0.63    0.42
 -16   0   4    9.76    0.48
  -4   0   3    0.14    0.39
 -20   0   3   -0.41    0.47
 -15   1   0    0.16    0.38
  -8   1  -2   16.16    0.96
 -11   1  -3   40.46    1.41
 -12   1  -3   22.66    1.08
  11  -6   2    0.31    0.62
  12  -6   0    1.15    0.53
  11  -5   1    0.63    0.54
  11  -5  -4   -0.23    0.49
  10  -4   1    1.09    0.52
  10  -4  -4    2.31    0.43
   7  -4  -7   13.99    0.55
  -9  -3   8    2.31    0.52
  -2  -3   7    0.00    0.44
   5  -3  -7    0.38    0.31
   1  -3  -9    0.61    0.56
  -8  -2   7    1.13    0.44
  -9  -2   7    5.63    0.44
  -3  -2  -9    0.25    0.55
 -11  -1   6    0.09    0.30
 -12  -1   6    0.54    0.30
  -4  -1   5   42.70    0.64
  -1  -1   4    9.26    0.47
   4  -1  -3  126.11    0.95
   1  -1  -6   12.63    0.50
  -1  -1  -7    5.09    0.41
  -9   0   4    3.95    0.39
 -10   0   4    8.65    0.44
 -11   0   4    4.45    0.43
 -12   0   4    8.44    0.46
 -13   0   4    0.02    0.40
 -14   0   4   -0.16    0.45
 -19   0   3    0.19    0.42
 -21   0   2    3.48    0.58
   0   0  -3    0.04    0.42
  -1   0  -4    0.23    0.41
  -5   0  -6   63.78    0.80
 -10   1   0   81.06    0.95
 -13   1   0    8.51    0.52
 -14   1   0  107.21    0.96
  -8   1  -1  229.79    1.93
 -15   1  -2    7.20    0.58
   2  -5   7    5.59    0.67
  -4  -4   8   -0.56    0.52
  -3  -3   7   -0.06    0.39
   1  -3   6   17.66    0.56
   9  -3   0    1.18    0.42
   9  -3  -3    0.78    0.32
   8  -3  -5    0.79    0.42
   7  -3  -6    4.70    0.43
   4  -3  -8    0.87    0.49
 -10  -2   7    0.06    0.43
 -11  -2   7    6.19    0.51
 -12  -2   7    1.51    0.50
 -13  -2   7    0.05    0.45
 -14  -2   7    0.71    0.39
  -3  -2   6    6.99    0.48
   7  -2   0   42.79    0.77
   7  -2  -3   42.01    0.55
   3  -2  -7    4.71    0.42
   1  -2  -8    0.37    0.45
  -2  -2  -9   -0.20    0.55
 -18  -1   5    6.03    0.56
   1  -1   3   17.72    0.62
  -4  -1  -8    1.07    0.46
  -5   0   3    0.19    0.38
 -18   0   3    0.13    0.47
 -20   0   2    0.31    0.46
  -2   0  -5    0.22    0.38
 -10   0  -7   -0.09    0.53
 -11   0  -7   -0.07    0.56
 -12   0  -7    0.04    0.62
 -13   0  -7    0.01    0.72
 -11   1   0    6.01    0.45
 -12   1   0   37.20    0.67
 -14   1  -2    1.85    0.56
  12  -6   1    0.46    0.69
  12  -5  -1    4.36    0.48
  12  -5  -2   -0.02    0.45
  12  -5  -3    0.16    0.45
  11  -5  -5    0.10    0.48
  -5  -4   8    0.32    0.54
   0  -4   7    2.92    0.49
   3  -4   6    2.76    0.52
  11  -4  -1   43.29    0.67
  11  -4  -2    8.08    0.47
  10  -4  -5   13.64    0.49
   9  -4  -6   12.69    0.53
   8  -4  -7    5.15    0.47
   9  -3  -4    1.94    0.43
   6  -3  -7    0.66    0.45
   6  -2  -5    3.87    0.30
   5  -2  -6   15.52    0.46
  -5  -1   5   49.10    0.58
 -17  -1   5    1.60    0.52
   4  -1  -4  134.61    0.92
   3  -1  -5    1.57    0.40
   0  -1  -7    0.20    0.40
  -3  -1  -8    1.71    0.46
 -17   0   3   -0.27    0.44
 -21   0   1    0.03    0.50
  -4   0  -6   11.65    0.50
  -9   0  -7    0.14    0.48
  -9   1  -1    1.42    0.51
  -9   1  -2    0.29    0.60
 -13   1  -2    4.26    0.58
  11  -4  -3    7.44    0.44
  -4  -3   7    0.14    0.44
   3  -3   5   -0.24    0.55
   5  -3  -8   -0.96    0.47
  -4  -2   6    2.26    0.44
   0  -2   5   26.42    0.59
   7  -2  -4   18.29    0.41
   4  -2  -7    9.69    0.48
   2  -2  -8    0.47    0.47
  -1  -2  -9    6.32    0.49
  -6  -1   5   14.92    0.50
 -15  -1   5    0.06    0.42
 -16  -1   5    0.17    0.44
  -2  -1   4   48.16    0.69
   2  -1  -6   57.98    0.70
  -8  -1  -9   10.48    0.65
  -6   0   3    0.33    0.27
 -15   0   3    0.09    0.37
 -16   0   3   -0.34    0.41
  -3   0   2   82.27    0.97
 -19   0   2    2.29    0.51
  -8   0  -7   -0.07    0.43
 -14   0  -7    0.00    0.80
 -10   1  -1   13.06    0.56
 -11   1  -1    0.27    0.52
 -12   1  -2  121.64    1.44
   1  -5   7    0.34    0.59
  12  -5   0   -0.07    0.49
  12  -5  -4    0.64    0.45
  -1  -4   7   20.22    0.60
   5  -4   5    6.18    0.64
  11  -4   0    4.52    0.47
  11  -4  -4    0.49    0.44
  -5  -3   7   -0.02    0.47
   0  -3   6    1.87    0.41
   5  -3   4   -0.04    0.59
   8  -3   2    4.24    0.69
  10  -3  -2    3.60    0.44
   9  -3  -5    2.35    0.43
   8  -3  -6    0.37    0.38
   7  -3  -7   -0.11    0.43
  -5  -2   6   17.36    0.52
 -16  -2   6    5.22    0.49
   8  -2  -2   53.97    0.67
   0  -2  -9    4.61    0.50
  -7  -1   5    3.42    0.33
  -8  -1   5    6.76    0.46
 -13  -1   5    0.93    0.39
 -14  -1   5    4.25    0.44
 -19  -1   4    1.40    0.53
   5  -1  -2    3.40    0.34
   5  -1  -3    6.53    0.44
  -2  -1  -8    0.50    0.43
  -7  -1  -9    1.23    0.55
  -7   0   3    0.08    0.37
 -14   0   3    0.13    0.39
 -18   0   2    0.30    0.48
 -20   0   1    0.38    0.49
 -21   0   0    3.05    0.57
   0   0  -4   50.98    0.72
  -1   0  -5    0.07    0.37
  -3   0  -6    6.34    0.46
  -7   0  -7    0.02    0.45
 -10   1  -2   25.95    0.85
 -11   1  -2   10.59    0.63
   4  -5   6    0.11    0.58
  10  -4  -6    1.79    0.45
   9  -4  -7    5.39    0.54
  -6  -3   7    0.70    0.48
   9  -3   1    3.27    0.56
  10  -3  -1    1.88    0.42
  10  -3  -3    0.01    0.31
   6  -3  -8   -0.28    0.43
  -6  -2   6    0.24    0.40
 -15  -2   6    2.42    0.47
   8  -2  -1   17.69    0.52
   8  -2  -3    1.02    0.42
   7  -2  -5    3.32    0.39
   6  -2  -6    0.69    0.29
   5  -2  -7    5.70    0.44
   3  -2  -8   -0.11    0.46
  -9  -1   5    3.35    0.31
 -10  -1   5    6.43    0.41
 -11  -1   5    2.57    0.41
 -12  -1   5   -0.17    0.37
 -18  -1   4    8.67    0.55
   5  -1  -1    0.21    0.43
   4  -1  -5   40.88    0.60
   3  -1  -6    6.17    0.44
   1  -1  -7    2.78    0.31
  -1  -1  -8   -0.04    0.41
  -6  -1  -9   -0.18    0.56
  -8   0   3    0.10    0.27
  -9   0   3    0.44    0.38
 -10   0   3    0.18    0.39
 -11   0   3    0.14    0.40
 -12   0   3    0.04    0.41
 -13   0   3    0.45    0.29
 -17   0   2    1.18    0.42
   1   0  -2   19.89    0.60
   1   0  -3   -0.30    0.43
  -6   0  -7    0.23    0.45
  11  -5   2    0.69    0.70
  13  -5  -2   17.59    0.57
  13  -5  -3   -0.13    0.51
  -2  -4   7    8.02    0.52
   2  -4   6    8.08    0.59
  12  -4  -2    2.74    0.42
  12  -4  -3    2.38    0.43
  11  -4  -5    0.19    0.36
  -7  -3   7    0.06    0.32
  -8  -3   7   13.14    0.54
  -9  -3   7    0.37    0.49
 -10  -3   7    1.86    0.46
 -11  -3   7    2.45    0.52
 -12  -3   7    1.02    0.55
  -1  -3   6   33.78    0.61
  10  -3  -4   -0.01    0.37
  -7  -2   6    0.89    0.41
  -8  -2   6    0.89    0.42
 -12  -2   6    8.94    0.46
 -13  -2   6   14.89    0.54
 -14  -2   6    5.78    0.39
  -1  -2   5   28.99    0.58
   2  -2   4   39.76    0.78
   4  -2   3    9.53    0.79
   8  -2  -4    0.19    0.41
   1  -2  -9    0.45    0.45
  -3  -1   4  118.85    0.94
 -17  -1   4    5.00    0.51
   5  -1  -4   33.54    0.56
  -5  -1  -9    1.81    0.52
  -4   0   2   31.71    0.68
 -16   0   2   78.14    0.76
 -19   0   1   -0.16    0.43
 -20   0   0    1.76    0.49
 -21   0  -1    0.05    0.53
  -2   0  -6    3.38    0.44
  -5   0  -7   -0.22    0.50
   0  -5   7    0.26    0.53
  12  -5   1    0.24    0.58
  13  -5  -1    0.72    0.47
  13  -5  -4   -0.38    0.56
  -3  -4   7   -0.01    0.49
  12  -4  -1    0.00    0.48
  12  -4  -4    3.45    0.48
  10  -3  -5    0.01    0.45
   9  -3  -6    3.07    0.33
   8  -3  -7   13.55    0.48
  -9  -2   6    2.96    0.33
 -10  -2   6    0.62    0.32
 -11  -2   6   -0.18    0.31
   7  -2  -6    1.05    0.41
   4  -2  -8   12.15    0.52
   2  -2  -9    3.90    0.51
 -16  -1   4    3.31    0.49
   0  -1   3    4.54    0.45
 -20  -1   3   -0.11    0.44
   2  -1  -7   17.97    0.47
   0  -1  -8   21.54    0.57
  -4  -1  -9   10.55    0.56
 -15   0   2    2.26    0.41
 -18   0   1   -0.19    0.44
   1   0  -4   92.12    0.89
   0   0  -5    0.01    0.38
   6  -5   5    0.81    0.72
  11  -4  -6    0.49    0.39
  -2  -3   6   -0.08    0.39
   2  -3   5   13.41    0.62
  10  -3   0    1.30    0.42
  11  -3  -3    0.79    0.41
   7  -3  -8    0.50    0.36
  -2  -2   5   50.10    0.68
 -17  -2   5    1.94    0.45
   7  -2   1    0.77    0.51
   8  -2  -5    2.69    0.38
   6  -2  -7    1.11    0.31
  -4  -1   4  138.45    0.96
 -15  -1   4    0.01    0.44
 -19  -1   3    0.34    0.48
   2  -1   2   27.57    1.03
   6  -1  -3   35.10    0.57
   5  -1  -5   46.92    0.61
   4  -1  -6   15.07    0.52
  -3  -1  -9    1.73    0.50
  -5   0   2   24.75    0.59
 -14   0   2    4.40    0.45
 -19   0   0    2.54    0.45
 -20   0  -1   -0.23    0.51
  -1   0  -6   10.99    0.47
  -4   0  -7   -0.12    0.43
  12  -6   2    0.25    0.69
  -1  -5   7    4.67    0.56
  10  -5   3    0.60    1.04
  13  -5   0    2.50    0.60
  -4  -4   7    1.98    0.45
  -5  -4   7    0.20    0.45
   1  -4   6   14.97    0.60
  10  -4   2    6.13    0.68
  11  -4   1  110.48    1.19
  12  -4  -5    0.16    0.35
  11  -3  -2    0.07    0.44
  11  -3  -4    0.03    0.41
  10  -3  -6   -0.44    0.46
   9  -3  -7    0.69    0.45
 -16  -2   5    0.84    0.47
   8  -2   0    8.66    0.49
   9  -2  -2   27.23    0.56
   9  -2  -3    1.54    0.45
   9  -2  -4    0.46    0.38
   5  -2  -8    1.13    0.48
   3  -2  -9   -0.40    0.53
  -5  -1   4   33.78    0.58
 -14  -1   4   16.35    0.51
 -18  -1   3   30.82    0.59
   6  -1  -2    5.94    0.46
   6  -1  -4    5.03    0.40
   3  -1  -7    3.86    0.40
   1  -1  -8   16.72    0.55
  -2  -1  -9    5.17    0.53
 -13   0   2    0.60    0.44
 -17   0   1   -0.11    0.41
  -3   0  -7   -0.07    0.39
   3  -5   6    0.02    0.55
  14  -5  -2    0.50    0.52
  14  -5  -3    1.68    0.52
  -6  -4   7    1.71    0.53
  -7  -4   7   15.07    0.54
  12  -4   0    0.20    0.56
  13  -4  -3   34.31    0.65
  12  -4  -6    0.79    0.53
  -3  -3   6    0.01    0.44
  11  -3  -1    9.50    0.47
  11  -3  -5    2.59    0.46
   8  -3  -8    1.01    0.46
  -3  -2   5   22.90    0.56
 -15  -2   5    1.10    0.46
   8  -2  -6    0.26    0.39
   7  -2  -7    1.24    0.43
  -6  -1   4    4.03    0.41
  -7  -1   4   11.47    0.45
 -11  -1   4   44.80    0.58
 -12  -1   4   32.81    0.54
 -13  -1   4    6.69    0.33
 -20  -1   2    0.58    0.50
   5  -1   0    6.05    0.51
   5  -1  -6   32.96    0.57
   2  -1  -8    1.47    0.43
  -1  -1  -9    2.08    0.52
  -6   0   2   33.92    0.56
  -7   0   2   -0.02    0.37
 -11   0   2    0.35    0.37
 -12   0   2   18.07    0.54
  -2   0   1   -0.10    0.35
 -16   0   1   -0.10    0.44
 -18   0   0   -0.31    0.46
 -19   0  -1   -0.07    0.51
   2   0  -3   -0.15    0.43
 -20   0  -3    0.37    0.59
   1   0  -5   -0.25    0.37
   0   0  -6    0.42    0.42
  -7   0  -8    2.02    0.58
  -8   0  -8    0.96    0.56
  -9   0  -8   -0.26    0.55
 -10   0  -8   65.16    1.10
 -11   0  -8   33.97    0.99
  -2  -5   7    1.24    0.56
   8  -5   4    1.05    1.02
  -8  -4   7    5.41    0.47
  -9  -4   7    6.25    0.53
 -10  -4   7    2.18    0.47
   4  -4   5    1.09    0.50
  13  -4  -2   -0.21    0.45
  13  -4  -4    1.98    0.43
  -4  -3   6    1.53    0.43
 -14  -3   6    1.15    0.51
  10  -3  -7    1.83    0.44
  -4  -2   5   10.47    0.48
 -14  -2   5    0.58    0.42
   1  -2   4   32.91    0.67
   9  -2  -1   27.80    0.58
   9  -2  -5   18.96    0.46
   6  -2  -8    2.43    0.48
   4  -2  -9    0.72    0.47
  -8  -1   4    0.91    0.37
  -9  -1   4    0.05    0.38
 -10  -1   4   -0.08    0.36
  -1  -1   3    0.21    0.38
 -17  -1   3    3.58    0.34
   6  -1  -1  218.61    1.41
   6  -1  -5   18.76    0.50
   4  -1  -7   20.23    0.52
  -8   0   2   71.31    0.76
  -9   0   2    9.46    0.43
 -10   0   2  108.03    0.87
 -15   0   1   -0.01    0.41
   2   0  -4   38.17    0.56
  -2   0  -7   -0.10    0.39
  -6   0  -8    3.87    0.57
 -12   0  -8   -0.02    0.73
  -3  -5   7    1.06    0.53
  14  -5  -1    0.28    0.50
   0  -4   6    7.53    0.52
  13  -4  -1   99.32    1.00
  13  -4  -5    1.48    0.44
  -5  -3   6   -0.25    0.42
  -6  -3   6    0.34    0.41
 -11  -3   6    1.56    0.43
 -12  -3   6    0.13    0.46
 -13  -3   6    0.21    0.36
   1  -3   5  104.08    0.98
  12  -3  -3   13.27    0.50
  12  -3  -4    1.48    0.41
  11  -3  -6    0.54    0.48
   9  -3  -8    1.90    0.50
  -5  -2   5    2.37    0.45
 -12  -2   5    2.21    0.41
 -13  -2   5   19.81    0.43
 -18  -2   4    8.66    0.56
   8  -2  -7    1.61    0.43
   5  -2  -9    0.91    0.50
 -16  -1   3   18.29    0.53
 -19  -1   2    6.55    0.50
 -21  -1   1    1.11    0.55
   7  -1  -3    5.92    0.40
   3  -1  -8    6.97    0.47
   0  -1  -9   -0.45    0.46
 -17   0   0    0.96    0.43
 -19   0  -4    0.24    0.68
   2   0  -5   -0.17    0.40
   1   0  -6    2.02    0.42
  -1   0  -7   -0.46    0.41
  -5   0  -8    2.05    0.49
  -4  -5   7    0.30    0.51
  -5  -5   7    0.72    0.50
   2  -5   6    2.23    0.58
  -7  -3   6    4.22    0.43
  -8  -3   6    0.37    0.44
  -9  -3   6    2.83    0.47
 -10  -3   6    0.53    0.42
  12  -3  -2    0.37    0.40
  12  -3  -5    0.03    0.44
  -6  -2   5    4.35    0.34
  -7  -2   5    4.29    0.44
  -8  -2   5    1.45    0.44
  -9  -2   5   20.80    0.51
 -10  -2   5    6.95    0.44
 -11  -2   5    3.87    0.33
 -17  -2   4    1.93    0.50
  10  -2  -3    7.92    0.46
  10  -2  -4   21.55    0.53
   9  -2  -6    2.55    0.30
   7  -2  -8    3.33    0.49
 -15  -1   3    0.45    0.44
 -18  -1   2    0.68    0.43
   7  -1  -4   11.16    0.36
   6  -1  -6   25.72    0.53
   5  -1  -7    4.65    0.45
   1  -1  -9    1.13    0.48
 -14   0   1   -0.02    0.43
 -18   0  -1    0.00    0.46
 -19   0  -3   -0.14    0.61
  -4   0  -8   11.18    0.55
  -1  -4   6    9.92    0.52
  14  -4  -3   -0.05    0.50
  14  -4  -4    4.75    0.51
   4  -3   4    8.09    0.60
  11  -3   0   30.35    0.69
  11  -3  -7    2.79    0.50
   0  -2   4  143.42    1.14
 -16  -2   4    1.45    0.46
  10  -2  -2   11.82    0.49
  10  -2  -5    5.68    0.42
   6  -2  -9    0.52    0.54
  -2  -1   3  273.86    1.51
 -14  -1   3    4.61    0.45
 -20  -1   1    0.61    0.48
   7  -1  -2    0.13    0.28
   7  -1  -5    2.73    0.30
   4  -1  -8   15.06    0.51
   2  -1  -9    0.21    0.43
  -3   0   1   -0.06    0.56
 -13   0   1    0.06    0.42
 -16   0   0    0.47    0.38
   3   0  -3    0.01    0.41
   3   0  -4   -0.50    0.40
   0   0  -7    0.27    0.43
  -3   0  -8   28.22    0.62
  13  -5   1    0.07    0.56
  14  -5   0    0.44    0.57
  15  -5  -2    1.10    0.54
  -2  -4   6    1.45    0.45
  14  -4  -2    1.40    0.45
  14  -4  -5    0.19    0.45
   0  -3   5   15.45    0.51
 -16  -3   5    3.89    0.39
  10  -3   1    3.82    0.53
  12  -3  -1    5.50    0.46
  12  -3  -6    0.37    0.44
 -15  -2   4    4.18    0.44
 -19  -2   3   -0.71    0.56
  10  -2  -6    0.73    0.40
   9  -2  -7    4.97    0.34
   8  -2  -8    0.47    0.46
 -13  -1   3    2.17    0.44
 -17  -1   2    1.10    0.46
 -19  -1   1    3.52    0.53
 -21  -1   0    2.40    0.51
   7  -1  -6   21.62    0.49
   6  -1  -7    5.33    0.45
 -12   0   1    0.50    0.41
 -17   0  -1    0.15    0.45
   3   0  -5   -0.31    0.40
 -18   0  -5   -0.20    0.76
   2   0  -6    1.40    0.41
   1   0  -7    0.19    0.40
  -2   0  -8    3.09    0.45
   1  -5   6    0.91    0.52
   5  -5   5    0.19    0.58
  -3  -4   6    0.90    0.45
 -12  -4   6    0.11    0.54
   3  -4   5   -0.03    0.52
  13  -4   0   30.61    0.72
 -14  -3   5   19.56    0.53
 -15  -3   5    8.35    0.39
  13  -3  -3   13.87    0.51
  13  -3  -4    1.48    0.46
  13  -3  -5    7.37    0.49
  12  -3  -7    0.60    0.51
 -14  -2   4    7.75    0.44
 -18  -2   3   -0.04    0.46
   9  -2   0    0.43    0.47
  11  -2  -3   36.52    0.59
  11  -2  -4   24.52    0.53
  -3  -1   3  104.54    0.90
 -12  -1   3   37.77    0.59
 -16  -1   2   44.61    0.63
   8  -1  -3   53.26    0.65
   8  -1  -4    0.69    0.41
   8  -1  -5    6.70    0.39
   5  -1  -8    0.37    0.44
   3  -1  -9    2.56    0.50
 -11   0   1    0.11    0.39
 -15   0   0    0.52    0.39
   3   0  -2   83.86    0.97
  -1   0  -8    1.02    0.44
   6  -6   5    0.19    0.68
  12  -5   2    0.33    0.72
  15  -5  -1    0.31    0.51
  -4  -4   6    0.82    0.44
 -10  -4   6    1.12    0.51
 -11  -4   6    0.21    0.51
  12  -4   1    0.33    0.49
  14  -4  -1    0.34    0.54
  15  -4  -4    0.93    0.50
  -1  -3   5    4.50    0.43
 -13  -3   5    6.39    0.48
  13  -3  -2   22.83    0.53
  13  -3  -6   -0.10    0.46
  -1  -2   4   41.14    0.66
 -13  -2   4    6.07    0.44
 -20  -2   2    0.68    0.50
  10  -2  -1    9.19    0.44
  11  -2  -5    3.33    0.33
  10  -2  -7    0.55    0.42
   9  -2  -8    1.51    0.49
  -4  -1   3  126.34    0.99
 -10  -1   3    0.05    0.40
 -11  -1   3   12.91    0.38
   4  -1   1  143.42    2.77
 -18  -1   1    0.18    0.42
 -20  -1   0    0.03    0.48
   7  -1  -1   26.49    0.62
 -21  -1  -1    0.44    0.59
   7  -1  -7   12.52    0.48
   4  -1  -9   10.25    0.51
  -4   0   1    0.03    0.36
 -10   0   1   -0.17    0.40
 -14   0   0   48.79    0.70
   2   0  -1    0.04    0.48
 -16   0  -1   -0.04    0.46
   4   0  -3   -0.06    0.38
 -18   0  -3    0.08    0.48
   4   0  -4  682.05    1.99
 -18   0  -4    4.91    0.63
   4   0  -5   -0.19    0.41
   3   0  -6   48.78    0.65
   2   0  -7   -0.36    0.43
   0   0  -8    1.55    0.40
  -5   0  -9    0.06    0.57
  -6   0  -9   -0.07    0.51
  -7   0  -9    0.11    0.52
  -8   0  -9   -0.23    0.63
   0  -5   6    2.05    0.48
  -5  -4   6    3.64    0.44
  -6  -4   6   10.71    0.51
  -7  -4   6   15.34    0.54
  -8  -4   6   16.84    0.55
  -9  -4   6   13.18    0.52
   6  -4   4    0.84    0.63
  15  -4  -3   41.83    0.72
  -2  -3   5    5.15    0.46
 -12  -3   5    0.11    0.46
 -17  -3   4    3.19    0.46
  -2  -2   4    0.10    0.38
 -12  -2   4   11.16    0.46
   3  -2   3   30.20    0.86
 -17  -2   3    3.14    0.49
  11  -2  -2    2.57    0.44
  11  -2  -6   -0.35    0.39
  -5  -1   3    6.21    0.40
  -6  -1   3   36.19    0.58
  -7  -1   3    5.66    0.40
  -8  -1   3   54.65    0.64
  -9  -1   3    0.37    0.37
 -15  -1   2    7.17    0.44
   8  -1  -2    0.77    0.38
   8  -1  -6    3.16    0.32
   6  -1  -8    5.02    0.44
  -5   0   1    0.21    0.48
  -8   0   1    0.22    0.39
  -9   0   1    0.10    0.39
  -3   0  -9    0.22    0.50
  -4   0  -9   -0.13    0.49
  -1  -5   6    1.78    0.47
   2  -4   5    2.08    0.52
  15  -4  -2   14.20    0.55
  -3  -3   5    8.68    0.47
 -10  -3   5    0.51    0.44
 -11  -3   5    2.46    0.41
  14  -3  -4    0.64    0.47
  14  -3  -5   17.67    0.58
 -11  -2   4   25.33    0.52
 -16  -2   3    0.23    0.45
 -19  -2   2   -0.03    0.47
  12  -2  -4   11.09    0.46
  12  -2  -5    2.90    0.41
  11  -2  -7    6.08    0.48
  10  -2  -8    1.23    0.49
   1  -1   2    7.30    0.60
 -14  -1   2   17.03    0.50
 -17  -1   1    1.16    0.43
   6  -1   0    9.96    0.54
 -19  -1   0    7.77    0.54
   9  -1  -4    0.22    0.40
   9  -1  -5    4.28    0.41
   8  -1  -7    2.60    0.42
   5  -1  -9    0.75    0.49
  -6   0   1    0.08    0.32
  -7   0   1   -0.17    0.31
 -13   0   0    2.59    0.42
   4   0  -6   12.90    0.51
   3   0  -7   -0.25    0.42
   1   0  -8    0.36    0.44
  -2   0  -9   -0.12    0.47
  -2  -5   6    2.33    0.48
  -4  -3   5    1.59    0.44
  -5  -3   5    0.41    0.43
  -6  -3   5   47.00    0.64
  -7  -3   5   12.94    0.48
  -8  -3   5    0.76    0.40
  -9  -3   5    1.64    0.42
   3  -3   4   19.49    0.68
 -16  -3   4    1.45    0.44
  12  -3   0   12.80    0.58
  13  -3  -1   23.76    0.61
  14  -3  -3    6.92    0.47
  14  -3  -6    0.90    0.54
  -3  -2   4   30.54    0.50
  -4  -2   4    2.35    0.42
  -9  -2   4    0.30    0.40
 -10  -2   4   23.40    0.42
   8  -2   1    8.08    0.62
  12  -2  -3   11.39    0.49
  12  -2  -6    9.29    0.50
 -20  -1  -1    2.27    0.51
   9  -1  -3   -0.33    0.40
   9  -1  -6   18.86    0.48
   7  -1  -8    3.30    0.36
 -15   0  -1    0.26    0.38
   4   0  -2   30.61    0.64
 -17   0  -3    0.31    0.53
   5   0  -4   51.89    0.59
   5   0  -5   -0.20    0.40
   2   0  -8    1.16    0.45
  -1   0  -9    0.08    0.47
  -5   1  -4   12.41    0.74
  -6   1  -4    0.61    0.56
  -7   1  -4    8.78    0.86
  -6   1  -5    0.54    0.53
  -7   1  -5   12.08    0.76
  -3  -5   6    4.19    0.50
  -4  -5   6    2.72    0.53
  -5  -5   6    2.30    0.55
  -8  -5   6    4.20    0.52
  -9  -5   6   -0.31    0.50
   4  -5   5    7.98    0.60
  15  -5   0    0.31    0.59
 -14  -4   5    0.47    0.38
  11  -4   2   28.76    1.06
  16  -4  -3    2.05    0.53
 -15  -3   4   15.77    0.52
  14  -3  -2    3.40    0.47
  -5  -2   4    0.27    0.39
  -6  -2   4    1.00    0.44
  -7  -2   4   20.17    0.50
  -8  -2   4   -0.24    0.30
 -15  -2   3   -0.19    0.33
 -18  -2   2    7.47    0.51
 -20  -2   1    2.65    0.53
  11  -2  -1    4.67    0.46
  11  -2  -8    0.04    0.47
 -13  -1   2    0.73    0.32
 -16  -1   1   58.65    0.71
 -18  -1   0    4.09    0.50
   8  -1  -8    2.33    0.44
   6  -1  -9   12.81    0.47
 -12   0   0    1.48    0.40
   5   0  -3    0.01    0.39
 -17   0  -4    0.36    0.61
 -17   0  -5    0.03    0.72
   5   0  -6    2.86    0.43
   4   0  -7    0.25    0.38
   0   0  -9   -0.29    0.50
  -4   1  -5    1.52    0.52
  -5   1  -5    7.75    0.56
   5  -6   5    3.66    0.69
  -6  -5   6    2.99    0.48
  -7  -5   6    4.20    0.40
  14  -5   1   -0.12    0.62
   1  -4   5   16.65    0.56
 -12  -4   5    0.27    0.44
 -13  -4   5    1.62    0.37
  14  -4   0    1.29    0.52
  15  -4  -1    0.48    0.53
 -14  -3   4    1.81    0.42
 -18  -3   3    0.03    0.47
   9  -3   2   39.04    1.25
  15  -3  -4   13.89    0.54
  15  -3  -5    7.36    0.52
 -14  -2   3    0.83    0.42
  12  -2  -2    2.46    0.44
  13  -2  -4    5.18    0.43
  13  -2  -5   19.21    0.56
  12  -2  -7    1.09    0.36
 -12  -1   2   49.70    0.66
   8  -1  -1    1.08    0.41
 -19  -1  -1    0.64    0.49
   9  -1  -2   81.17    0.79
  10  -1  -4    0.05    0.42
  10  -1  -5    6.08    0.41
  10  -1  -6    0.39    0.37
   9  -1  -7    2.65    0.31
   7  -1  -9    0.60    0.56
 -11   0   0    0.89    0.43
 -14   0  -1    0.01    0.38
   6   0  -4    8.53    0.44
   6   0  -5   -0.16    0.40
   5   0  -7    0.28    0.39
   3   0  -8    7.65    0.39
   1   0  -9    0.24    0.51
  -4   1  -4    8.12    0.59
  -3   1  -5   13.33    0.63
  -8   1  -5    8.81    0.85
   0  -4   5   16.95    0.59
 -11  -4   5   -0.04    0.49
  16  -4  -2    2.51    0.52
   2  -3   4    2.21    0.52
 -13  -3   4    2.70    0.42
 -17  -3   3    4.38    0.51
  11  -3   1  114.45    1.30
  15  -3  -3    1.37    0.49
 -13  -2   3    0.43    0.39
 -17  -2   2   19.22    0.45
 -19  -2   1    1.27    0.47
  10  -2   0    2.88    0.44
  13  -2  -6   13.97    0.54
 -11  -1   2   13.14    0.47
 -15  -1   1   25.90    0.56
 -20  -1  -2   11.50    0.59
  10  -1  -3    0.01    0.44
   9  -1  -8    8.03    0.49
   3   0  -1   -0.18    0.53
   6   0  -6   71.79    0.73
   4   0  -8   17.66    0.56
   2   0  -9   -0.25    0.50
  -3   1  -4    5.46    0.55
  -4   1  -6    0.61    0.47
  -5   1  -6    1.48    0.52
  -6   1  -6   -0.19    0.55
  -7   1  -6    2.29    0.59
   3  -5   5    1.60    0.55
  -1  -4   5    0.38    0.44
 -10  -4   5   13.88    0.52
 -16  -4   4    0.44    0.44
  13  -4   1    1.09    0.56
 -12  -3   4    0.94    0.43
   2  -2   3    9.01    0.54
 -12  -2   3   13.26    0.46
 -16  -2   2   23.63    0.55
  13  -2  -3   -0.06    0.29
  13  -2  -7    0.97    0.50
   0  -1   2  102.92    1.26
 -10  -1   2   88.89    0.78
 -17  -1   0   11.36    0.44
  11  -1  -5    3.37    0.39
  10  -1  -7    1.14    0.32
   8  -1  -9    1.90    0.55
 -10   0   0  162.05    1.15
 -13   0  -1   -0.17    0.46
   5   0  -2   23.73    0.59
   6   0  -3    0.08    0.39
 -16   0  -3   -0.18    0.49
   6   0  -7   -0.25    0.44
   3   0  -9   -0.12    0.42
  -2   1  -4   -0.13    0.49
  -2   1  -5    1.42    0.41
  -2   1  -6   15.37    0.56
  -3   1  -6    4.02    0.43
  -8   1  -6    1.00    0.64
  -2  -4   5    4.71    0.43
  -8  -4   5    5.48    0.47
  -9  -4   5    0.94    0.41
 -15  -4   4    0.28    0.45
  17  -4  -3    0.10    0.52
 -11  -3   4    0.42    0.41
 -16  -3   3    0.71    0.47
 -19  -3   2    0.76    0.40
  14  -3  -1    2.88    0.45
  15  -3  -2   13.60    0.54
  16  -3  -4    0.53    0.44
  16  -3  -5    4.14    0.50
 -18  -2   1   -0.04    0.46
 -20  -2   0    0.80    0.54
  14  -2  -4    8.47    0.46
  14  -2  -5    1.90    0.46
  14  -2  -6    5.65    0.48
  -9  -1   2   84.10    0.77
 -14  -1   1   25.50    0.57
 -18  -1  -1    1.27    0.45
  11  -1  -4   42.92    0.62
  11  -1  -6    0.40    0.39
  10  -1  -8    0.84    0.49
   7   0  -4    0.49    0.37
   7   0  -5    0.17    0.30
   7   0  -6    9.26    0.47
   5   0  -8   15.41    0.43
  -1   1  -5    5.92    0.45
  -1   1  -6   16.72    0.57
  -5   1  -7    5.86    0.56
   4  -6   5    0.09    0.54
   2  -5   5    0.06    0.54
 -11  -5   5    0.49    0.49
   7  -5   4    3.34    0.72
  -3  -4   5    3.96    0.46
  -4  -4   5    0.05    0.42
  -5  -4   5   22.97    0.55
  -6  -4   5    3.81    0.47
  -7  -4   5   31.87    0.57
   5  -4   4    5.82    0.63
 -14  -4   4    4.87    0.48
   1  -3   4   77.85    0.88
 -10  -3   4    0.46    0.41
   6  -3   3    0.21    0.62
 -15  -3   3    1.16    0.40
 -18  -3   2    1.77    0.46
  13  -3   0   37.35    0.75
 -11  -2   3   37.28    0.49
 -15  -2   2    5.87    0.47
  12  -2  -1    2.92    0.43
  13  -2  -2    0.38    0.43
  14  -2  -7    0.32    0.51
  -1  -1   2  279.31    1.81
  -8  -1   2    0.73    0.39
   7  -1   0   68.65    0.95
 -16  -1   0    1.34    0.44
  10  -1  -2   86.33    0.81
 -19  -1  -2    2.30    0.51
  11  -1  -3   12.77    0.51
  11  -1  -7    4.01    0.42
  -9   0   0    6.57    0.46
 -16   0  -4    1.02    0.57
   7   0  -7   -0.45    0.44
   6   0  -8    5.90    0.47
   4   0  -9   -0.08    0.44
  -1   1  -4    4.51    0.45
   0   1  -5   25.05    0.57
  -2   1  -7    1.27    0.44
  -3   1  -7    7.92    0.47
  -4   1  -7    4.24    0.47
  -6   1  -7   13.71    0.62
 -10  -5   5   -0.28    0.55
 -17  -4   3   -0.30    0.53
  16  -4  -1    3.74    0.54
  17  -4  -2    0.19    0.56
   0  -3   4    4.58    0.49
  -9  -3   4    2.89    0.43
  16  -3  -3   -0.07    0.50
   1  -2   3  120.44    1.19
 -10  -2   3    8.96    0.34
 -17  -2   1   -0.35    0.46
 -19  -2   0    2.46    0.52
  14  -2  -3   -0.03    0.44
  -7  -1   2    0.08    0.38
 -13  -1   1    0.49    0.31
   9  -1  -1   28.40    0.58
  12  -1  -5    0.06    0.42
  12  -1  -6    0.44    0.41
  11  -1  -8    5.37    0.53
 -12   0  -1    0.02    0.41
   7   0  -3   -0.05    0.38
   8   0  -5    0.13    0.37
   8   0  -6    5.87    0.42
   5   0  -9   -0.74    0.49
  -4   1  -3    2.99    0.67
   0   1  -4   77.69    0.88
   0   1  -6    2.76    0.41
  -1   1  -7    6.04    0.44
  -7   1  -7    5.75    0.57
   3  -6   5    0.58    0.57
   1  -5   5    2.88    0.47
  -9  -5   5    2.87    0.50
 -13  -4   4    1.67    0.36
  15  -4   0    0.76    0.57
  -7  -3   4    8.87    0.43
  -8  -3   4    0.44    0.43
 -14  -3   3    6.26    0.44
 -17  -3   2    0.67    0.49
  -9  -2   3    1.30    0.30
 -14  -2   2    1.61    0.30
  11  -2   0   13.82    0.61
 -20  -2  -1    0.11    0.45
  15  -2  -4    3.53    0.42
  15  -2  -5    0.69    0.47
  15  -2  -6    3.13    0.54
  -2  -1   2  261.54    1.63
  -5  -1   2    3.98    0.43
  -6  -1   2    6.66    0.44
 -12  -1   1   12.48    0.48
 -15  -1   0   -0.09    0.44
 -17  -1  -1    8.29    0.48
  12  -1  -4   32.58    0.54
  12  -1  -7    0.20    0.45
  -8   0   0  551.02    2.17
   4   0  -1   -0.04    0.51
   6   0  -2   34.10    0.62
 -15   0  -3   -0.04    0.49
   8   0  -4    5.87    0.33
   8   0  -7    0.76    0.43
   7   0  -8    0.31    0.43
   6   0  -9   -0.13    0.48
  -3   1  -3   11.22    0.69
   1   1  -5   13.64    0.46
   1   1  -6   12.19    0.50
   0   1  -7    0.31    0.41
   0  -5   5    2.86    0.47
  -7  -5   5   24.40    0.59
  -8  -5   5    0.28    0.34
 -12  -4   4    2.47    0.42
 -16  -4   3    2.70    0.51
  -1  -3   4    6.82    0.45
  -2  -3   4    9.89    0.44
  -5  -3   4    3.03    0.46
  -6  -3   4    2.63    0.45
 -13  -3   3   14.71    0.49
 -19  -3   1    0.20    0.50
  17  -3  -4    4.28    0.52
   0  -2   3  115.45    1.09
  -7  -2   3   43.89    0.59
  -8  -2   3    0.74    0.29
 -13  -2   2    0.40    0.42
 -16  -2   1    2.90    0.42
  -3  -1   2   57.36    0.76
  -4  -1   2   13.16    0.43
  11  -1  -2   12.80    0.51
 -18  -1  -2   -0.02    0.44
  12  -1  -3   36.62    0.58
  13  -1  -6   11.72    0.47
  12  -1  -8   -0.01    0.50
  -7   0   0  102.13    1.05
   9   0  -5    0.10    0.38
   9   0  -6    7.21    0.43
   8   0  -8   18.43    0.58
   1   1  -4   10.64    0.48
   2   1  -5    9.63    0.45
   2   1  -6   62.11    0.72
   1   1  -7    2.38    0.43
  -2   1  -8   -0.15    0.48
  -3   1  -8    1.97    0.49
  -4   1  -8    1.11    0.48
  -5   1  -8    0.27    0.47
  -6  -5   5    0.00    0.32
  -3  -3   4    5.72    0.34
  -4  -3   4    0.89    0.30
  13  -1  -5    1.04    0.33
   8   0  -3    0.08    0.27
   9   0  -7    0.10    0.30
   0   0   0    0.00    0.00
;
_shelx_hkl_checksum     84423
_shelx_res_file
;
TITL SIV-01-Py-I in P2(1)/c
    shelx.res
    created by SHELXL-2016/6 at 15:14:24 on 18-Dec-2017
CELL  0.71073  17.0690   5.9278   7.8053   90.000   90.543   90.000
ZERR     4.00   0.0034   0.0012   0.0016    0.000    0.030    0.000
LATT   1
SYMM  - X, 1/2 + Y, 1/2 - Z
SFAC  C    H    N    O
UNIT  32 44 12 4
MERG   2
EQIV $1 -x+1, y+1/2, -z+1/2
EQIV $2 -x+2, y+1/2, -z+3/2
EQIV $3 x, y+1,z
EQIV $4 x, y-1, z
EQIV $5 -x+1,y-1/2,-z+1/2
HTAB C6 O1_$1
HTAB C3 N2_$2
HTAB C2 N2_$3
HTAB C4 N1_$4
PLAN -5
FMAP   2
SIZE     0.264   0.314   0.378
ACTA
BOND   $H
LIST   4
L.S.  10
TEMP  -103.00
WGHT    0.039100    0.124200
FVAR       0.35658
O1    4    0.568049    0.493201    0.286286    11.00000    0.02875    0.02632 =
         0.03101    0.00097   -0.01040   -0.00263
N1    3    0.807247    0.787976    0.574235    11.00000    0.02174    0.02519 =
         0.03480   -0.00360   -0.00405   -0.00071
N2    3    0.911296    0.429882    0.624525    11.00000    0.02555    0.03374 =
         0.05713    0.00205   -0.00996    0.00400
N3    3    0.711598    0.539956    0.471264    11.00000    0.02002    0.01906 =
         0.02829   -0.00117   -0.00371    0.00052
C1    1    0.787533    0.577473    0.531192    11.00000    0.01993    0.02404 =
         0.02417    0.00087    0.00088   -0.00056
C2    1    0.878972    0.815955    0.643565    11.00000    0.02508    0.03028 =
         0.04272   -0.00420   -0.00653   -0.00228
C3    1    0.930016    0.640893    0.669985    11.00000    0.02189    0.03825 =
         0.05068   -0.00132   -0.00941   -0.00162
C4    1    0.841190    0.399990    0.553981    11.00000    0.02588    0.02465 =
         0.04477    0.00111   -0.00568    0.00131
C5    1    0.665012    0.737603    0.422670    11.00000    0.02148    0.02117 =
         0.02515    0.00031   -0.00234    0.00025
C6    1    0.579550    0.672919    0.406258    11.00000    0.02224    0.02450 =
         0.02973    0.00060   -0.00390   -0.00046
C7    1    0.610433    0.300137    0.343604    11.00000    0.03005    0.02282 =
         0.02825    0.00046   -0.00536   -0.00439
C8    1    0.697420    0.346721    0.358186    11.00000    0.02858    0.02088 =
         0.02785   -0.00232   -0.00235    0.00012
H6B   2    0.560043    0.621117    0.520337    11.00000    0.02757
H5B   2    0.683393    0.804037    0.312487    11.00000    0.02308
H5A   2    0.669390    0.852965    0.511842    11.00000    0.02715
H8B   2    0.723514    0.209700    0.405192    11.00000    0.03138
H7B   2    0.589934    0.248416    0.457037    11.00000    0.02908
H6A   2    0.548684    0.801907    0.362415    11.00000    0.02776
H4    2    0.828855    0.248225    0.519273    11.00000    0.03803
H7A   2    0.600176    0.176818    0.257907    11.00000    0.02791
H8A   2    0.719296    0.379592    0.240173    11.00000    0.03382
H2    2    0.893062    0.974833    0.673495    11.00000    0.03464
H3    2    0.981035    0.669773    0.723049    11.00000    0.04871
HKLF 4
REM  SIV-01-Py-I in P2(1)/c
REM R1 =  0.0315 for    1285 Fo > 4sig(Fo)  and  0.0459 for all    1666 data
REM    153 parameters refined using      0 restraints
END
WGHT      0.0391      0.1242
REM Highest difference peak  0.192,  deepest hole -0.183,  1-sigma level  0.033
Q1    1   0.6223  0.7064  0.4094  11.00000  0.05    0.19
Q2    1   0.6529  0.3320  0.3560  11.00000  0.05    0.19
Q3    1   0.7001  0.4409  0.4286  11.00000  0.05    0.15
Q4    1   0.8198  0.5006  0.4989  11.00000  0.05    0.15
Q5    1   0.9314  0.2905  0.6806  11.00000  0.05    0.13
;
_shelx_res_checksum     16219
